# Supplementary material for: Immunocompromised Status Definition in Observational Studies Using Electronic Health Records: A Scoping Review and a Proposal for a Phenotype Identification Algorithm
Source: Pharmacoepidemiol Drug Saf. 2026 Mar 27;35(4):e70362. doi: 10.1002/pds.70362 (PMC13031886; doi:10.1002/pds.70362)
Supplement: Supplementary file 2 — Data S1: pds70362‐sup‐0002‐Supinfo1.xlsx. [file PDS-35-e70362-s002.xlsx]

## Sheet: Adult_ge1y
Population	CONCEPT-ID	Concept category	Rule between each CONCEPT-ID	Condition_logic1	Condition_domain1	Condition_logic2	Condition_domain2	Join_operator between condition1 and 2	Temporal_relation	Relationship_note	Definition
Pediatric/Adult (≥1 year)	AD_001	Autoimmune diseases under therapy	OR	(Im_SJOGRENS_COV, OR Im_SLE_COV, OR M_ARTPSORIATIC_COV, OR M_ARTRHEU_COV, OR M_ARTSPONDYL_COV, OR M_RPM_COV, OR D_IBD_COV, OR E_THYROIDAUTOIMM_AESI, OR M_JUVENILEARTH_AESI, OR Im_DERMATOMYOSITIS_COV, OR M_REACTIVEARTHRITIS_AESI OR Im_SCLERODERMA_COV OR B_HAEMOPHAGOLYNPHOHISTIO_AESI, OR Im_PEMPHIGUSVULGA_AESI OR Im_PEMPHIGOID_AESI OR B_REDCELLAPLASIA_AESI, OR O_CYCTICFIBROSIS_COV, OR Im_ALPS_AESI,…	Event table	(DP_IMMUNOSUPPR )	Medicine table	AND	Condition_logic2 ±1 month apart from Condition_logic	Condition_logic2 is constrained relative to condition/diagnosis timing as specified.	(Acquired pure red cell aplasia, OR dermatomyositis, OR pemphigus vulgaris, OR pemphigoid, OR cystic fibrosis, OR DiGeorge syndrome, OR ALPS, OR IgG4-related disease, OR hemophagocytic syndromes, OR Crohn's disease, OR ulcerative colitis, OR systemic lupus erythematosus, OR systemic sclerosis, OR rheumatoid arthritis, OR psoriatic and enterohepatic arthropathies, OR juvenile arthritis, OR ankylos…
Pediatric/Adult (≥1 year)	AD_002	Genetic and hereditary conditions	OR	Im_GENHEREDITIMC_AESI	Event table				≤5 year prior to the study entry date	Timing constraint applies within this component.	Genetic and hereditary conditions ≤5 year prior to the study entry date
Pediatric/Adult (≥1 year)	AD_003	Haematological and solid organ malignancies, and related interventions	OR	(Onc_LEUKEMIA_COV OR Onc_LYMPHOMA_COV OR Onc_METASTATICSOLIDTUMOR_COV )	Event table				≤"5year prior to the study entry date)	Timing constraint applies within this component.	metastatic organ malignancies or haematological malignancies: ≤5 year prior to the study entry date)
Pediatric/Adult (≥1 year)	AD_004	Haematological and solid organ malignancies, and related interventions		Onc_ANYMALIGNANCY_COV	Event table	(DP_IMMUNOSUPPR ))	Medicine table	AND	≤"5year prior to the study entry date)	Timing constraint applies within this component.	(if non-metast atic solid malignancies: ≤5 year prior to the study entry date AND exposure to any drug listed in category 6 in Table 3),
Pediatric/Adult (≥1 year)	AD_005	Haematological and solid organ malignancies, and related interventions	OR	(Onc_LEUKEMIA_COV OR Onc_LYMPHOMA_COV OR Onc_METASTATICSOLIDTUMOR_COV )	Event table	(DP_IMMUNOSUPPR OR DP_COVCANCER OR DP_IMMUNOSTIMUL)	Medicine table	AND	Condition_logic2 ±1 month apart from Condition_logic	Condition_logic2 is constrained relative to condition/diagnosis timing as specified.	(metastatic organ malignancies or haematological malignancies receiving any of the drugs listed in Table 4 (±1 month apart from the diagnostic date)
Pediatric/Adult (≥1 year)	AD_006	Haematological and solid organ malignancies, and related interventions	OR	(Onc_LEUKEMIA_COV OR Onc_LYMPHOMA_COV OR Onc_METASTATICSOLIDTUMOR_COV ) (as cause of hospital admission or visit to the hospital )	Event table	(tumour marker,OR histologically malignant tumour, OR other related tests, OR biopsy diagnosis,OR photographing/imaging)	Medical observation	AND	Condition_logic2 (±1 month apart from Condition_logic) and NO hematological malignancies in a year prior	Condition_logic2 is constrained relative to condition/diagnosis timing as specified.	(any code of malignant tumour as cause of hospital admission or visit to the hospital NOT present in the previous year) AND (tumour marker, histologically malignant tumour, and other related tests within 1 month before or after the date of the visit), OR (biopsy diagnosis within 1 month before or after the date of the initial visit), OR (photographing/imaging within 1 month before or after the da…
Pediatric/Adult (≥1 year)	AD_007	Haematological and solid organ malignancies, and related interventions	OR	(Onc_LEUKEMIA_COV OR Onc_LYMPHOMA_COV OR Onc_METASTATICSOLIDTUMOR_COV ) (as cause of hospital admission or visit to the hospital NOT present in the previous year),	Event table	radiotherapy	Event table	AND	Condition_logic2 (+6 month after Condition_logic)	Condition_logic2 is constrained relative to condition/diagnosis timing as specified.	(any code of malignant tumour as cause of hospital admission or visit to the hospital NOT present in the previous year), AND (radiotherapy within 6 months after the date of the initial visit))
Pediatric/Adult (≥1 year)	AD_008	Haematological and solid organ malignancies, and related interventions	OR	(Onc_LEUKEMIA_COV OR Onc_LYMPHOMA_COV OR Onc_METASTATICSOLIDTUMOR_COV ) (as cause of hospital admission or visit to the hospital NOT present in the previous year),	Event table	(surgery ), OR (DP_COVCANCER))	DRUG_EXPOSURE	AND	Condition_logic2 (+3 month after Condition_logic)	Condition_logic2 is constrained relative to condition/diagnosis timing as specified.	(any code of malignant tumour as cause of hospital admission or visit to the hospital NOT present in the previous year), AND (surgery within 3 months after the date of the initial visit), OR (prescription or dispensing of antineoplastic drugs (ATC L01) within 3 months after the date of the initial visit)
Pediatric/Adult (≥1 year)	AD_009	Haematological and solid organ malignancies, and related interventions	OR	(≥1 procedure code for bone marrow aspirate, OR organ biopsy	procedure table	DP_COVCANCER	Medicine table	AND	Condition_logic2 (+3 month after Condition_logic)	Condition_logic 2 is constrained relative to condition/diagnosis timing as specified.	(≥1 procedure code for bone marrow aspirate, or organ biopsy) AND (prescription or dispensing of antineoplastic drugs (ATC L01) within 3 months after the date of the procedure)
Pediatric/Adult (≥1 year)	AD_010	Immunosuppressive drugs and drugs to treat immunocompromised conditions	OR	DP_CORTICOS (≥ 20mg)	Medicine table				for ≥ 2 weeks, up to 3 weeks after stopping	Timing constraint applies within this component.	Corticosteroids for systemic use (H02) ≥ 20mg for ≥ 2 weeks, up to 3 weeks after stopping
Pediatric/Adult (≥1 year)	AD_011	Immunosuppressive drugs and drugs to treat immunocompromised conditions	OR	DP_CORTICOS any dose	Medicine table				for ≥ 6months, up to 3 weeks after stopping	Timing constraint applies within this component.	Corticosteroids for systemic use (H02) more than 6 months up to 3 weeks after stopping, independent of the dosage)
Pediatric/Adult (≥1 year)	AD_012	Immunosuppressive drugs and drugs to treat immunocompromised conditions	OR	DP_COVCANCER, independent of the dosage	Medicine table				from the start day, up to 6 months	Timing constraint applies within this component.	Antineoplastic agents (ATC L01) from the start day, up to 6 months after stopping the drug, independent of the dosage),
Pediatric/Adult (≥1 year)	AD_013	Immunosuppressive drugs and drugs to treat immunocompromised conditions	OR	DP_IMMUNOSUPPR, independent of the dosage	Medicine table				from 1 month after the start day of the drug, up to 1 month after stopping the drug	Timing constraint applies within this component.	Selective immunosuppressants (ATC L04AA) from 1 month after the start day of the drug, up to 1 month after stopping the drug, independent of the dosage),
Pediatric/Adult (≥1 year)	AD_014	Immunosuppressive drugs and drugs to treat immunocompromised conditions	OR	(TNF-α (ATC L04AB) independent of the dosage	Medicine table				from 2 weeks after the start day of the drug, up to 2 months after stopping the drug	Timing constraint applies within this component.	(TNF-α (ATC L04AB) from 2 weeks after the start day of the drug, up to 2 months after stopping the drug, independent of the dosage)
Pediatric/Adult (≥1 year)	AD_015	Immunosuppressive drugs and drugs to treat immunocompromised conditions	OR	(Interleukin inhibitors (ATC L04AC) independent of the dosage	Medicine table				from 1 month after the start day of the of drug, up to 3 months after stopping the drug	Timing constraint applies within this component.	(Interleukin inhibitors (ATC L04AC) from 1 month after the start day of the of drug, up to 3 months after stopping the drug, independent of the dosage),
Pediatric/Adult (≥1 year)	AD_016	Immunosuppressive drugs and drugs to treat immunocompromised conditions	OR	(Calcineurin inhibitors (ATC L04AD) independent of the dosage	Medicine table				from 1 week after the start day of the drug, up to 1 week after stopping the drug	Timing constraint applies within this component.	(Calcineurin inhibitors (ATC L04AD) from 1 week after the start day of the drug, up to 1 week after stopping the drug, independent of the dosage),
Pediatric/Adult (≥1 year)	AD_017	Immunosuppressive drugs and drugs to treat immunocompromised conditions	OR	S1P receptor modulators (ATC L04AE) independent of the dosage	Medicine table				from 2 weeks after the start day of the drug, up to 2 months after stopping the drug	Timing constraint applies within this component.	(S1P receptor modulators (ATC L04AE) from 2 weeks after the start day of the drug, up to 2 months after stopping the drug, independent of the dosage),
Pediatric/Adult (≥1 year)	AD_018	Immunosuppressive drugs and drugs to treat immunocompromised conditions	OR	(JAK inhibitors (ATC L04AF) independent of the dosage	Medicine table				from 2 weeks after the start day of the drug, up to 1 week after stopping the drug	Timing constraint applies within this component.	(JAK inhibitors (ATC L04AF) from 2 weeks after the start day of the drug, up to 1 week after stopping the drug, independent of the dosage).
Pediatric/Adult (≥1 year)	AD_019	Immunosuppressive drugs and drugs to treat immunocompromised conditions	OR	(Monoclonal antibodies (ATC L04AG) independent of the dosage	Medicine table				from 2 months after the start day of the drug, up to 3 months after stopping the drug	Timing constraint applies within this component.	(Monoclonal antibodies (ATC L04AG) from 2 months after the start day of the drug, up to 3 months after stopping the drug, independent of the dosage),
Pediatric/Adult (≥1 year)	AD_020	Immunosuppressive drugs and drugs to treat immunocompromised conditions	OR	(mTOR kinase inhibitors (ATC L04AH) independent of the dosage	Medicine table				from 2 weeks of after the start day of the drug, up to 2 weeks after stopping the drug	Timing constraint applies within this component.	(mTOR kinase inhibitors (e.g., sirolimus, everolimus) (ATC L04AH) from 2 weeks of after the start day of the drug, up to 2 weeks after stopping the drug, independent of the dosage),
Pediatric/Adult (≥1 year)	AD_021	Immunosuppressive drugs and drugs to treat immunocompromised conditions	OR	(Complement inhibitors (ATC L04AJ) independent of the dosage	Medicine table				from 3 days after the start day of the drug, up to 3 months after stopping the drug	Timing constraint applies within this component.	(Complement inhibitors (e.g., eculizumab) (ATC L04AJ) from 3 days after the start day of the drug, up to 3 months after stopping the drug, independent of the dosage),
Pediatric/Adult (≥1 year)	AD_022	Immunosuppressive drugs and drugs to treat immunocompromised conditions	OR	DHODH inhibitors (ATC L04AK) independent of the dosage	Medicine table				from 1 month after the start day of the drug, up to 5 months after stopping the drug	Timing constraint applies within this component.	DHODH inhibitors (e.g., leflunomide) (ATC L04AK), from 1 month after the start day of the drug, up to 5 months after stopping the drug, independent of the dosage),
Pediatric/Adult (≥1 year)	AD_023	Immunosuppressive drugs and drugs to treat immunocompromised conditions	OR	Other immunosuppressants	Medicine table				from 1 month after the start day of the drug, up to 1 week after stopping the treatment	Timing constraint applies within this component.	(Other immunosuppressants (methotrexate, azathioprine, thalidomide, lenalidomide, pirifenidone, pomalidomide, dardvastrocel, dimethyl fumarate and diroximel fumarate) (ATC L04AX), from 1 month after the start day of the drug, up to 1 week after stopping the treatment, independent of the dosage),
Pediatric/Adult (≥1 year)	AD_024	Immunosuppressive drugs and drugs to treat immunocompromised conditions	OR	DP_IMMUNOSTIMUL independent of the dosage	Medicine table				from 5 days before the start day of the drug, up to the last administration day	Timing constraint applies within this component.	Colony stimulating factors (e.g. filgrastim, pegfilgrastim) (ATC L03AA), from 5 days before the start day of the drug, up to the last administration day, independent of the dosage,
Pediatric/Adult (≥1 year)	AD_025	Infectious diseases and related conditions	OR	I_HIVNOAIDS_COV, OR I_AIDS_COV, OR HIV positive test ≥3 HIV-related visits	Event table	2 consecutive viral load measurements of <400 copies/mL at least 30 days apart within 12 months),		NOT			If HIV disease: ((Individuals with at least 1 HIV diagnostic code, OR 1 positive HIV test, OR HIV antiretroviral therapy prescription of 3-drug regimens), AND (≥3 HIV-related visits)) NOT (2 consecutive viral load measurements of <400 copies/mL at least 30 days apart within 12 months),
Pediatric/Adult (≥1 year)	AD_026	Infectious diseases and related conditions	OR	I_HIVNOAIDS_COV, OR I_AIDS_COV, OR HIV positive test	Event table	2 consecutive viral load measurements of <400 copies/mL at least 30 days apart within 12 months),		NOT	at least 1 year of follow-up		If HIV disease: ((Individuals with at least 1 HIV diagnostic code, OR 1 positive HIV test, OR HIV antiretroviral therapy prescription of 3-drug regimens), AND (at least one year of follow up)) NOT (2 consecutive viral load measurements of <400 copies/mL at least 30 days apart within 12 months),
Pediatric/Adult (≥1 year)	AD_027	Infectious diseases and related conditions	OR	DP_COVHIV	Medicine table	2 consecutive viral load measurements of <400 copies/mL at least 30 days apart within 12 months),		NOT	at least 1 year of follow-up		If HIV disease: ((HIV antiretroviral therapy prescription of 3-drug regimens), AND (at least one year of follow up)) NOT (2 consecutive viral load measurements of <400 copies/mL at least 30 days apart within 12 months),
Pediatric/Adult (≥1 year)	AD_028	Infectious diseases and related conditions	OR	(I_HIVALGOR_AESI OR I_ IRIS_AESI OR I_CMV_AESI OR I_HEPATITISC_COV OR I_IFI_AESI OR I_PML_AESI ) .	Event table				≤1 year prior to the study entry date	Timing constraint applies within this component.	(Diagnostic code for infectious diseases and related conditions (category 2, Table 3) ≤1 year prior to the study entry date.
Pediatric/Adult (≥1 year)	AD_029	Infectious diseases and related conditions	OR	I_SEPSIS_COV as cause of admission to the hospital	Event table	DP_IMMUNOSUPPR	Medicine table	AND	No sepsis code present in the previous 3 months		(Any diagnostic code of sepsis as cause of admission to the hospital NOT present in the previous 3 months) AND (exposure to any drug listed in category 6, Table 3)
Pediatric/Adult (≥1 year)	AD_030	Infectious diseases and related conditions	OR	(I_PML_AESI)	Event table	(TP_BRAINMRI_AESI performed within 6 months prior the PML diagnosis)	Medical observation	AND	Condition_logic2 (-6 month before Condition_logic)		Progressive Multifocal Leukoencephalopathy AND Brain MRI performed within 6 months prior the PML diagnosis
Pediatric/Adult (≥1 year)	AD_031	Infectious diseases and related conditions	OR	I_IFI_AESI	Event table	DP_ANTIMYCOTIC	Medicine table	OR			IFI diagnostic code OR record of in-hospital prescriptions or dispensing of systemic antifungal agents (J02A): fluconazole, itraconazole, posaconazole, voriconazole, amphotericin B, liposomal amphotericin B, caspofungin, micafungin, anidulafungin, and flucytosine) (17)
Pediatric/Adult (≥1 year)	AD_032	Other conditions non-classified elsewhere	OR	(G_SEVERERENALDISEASE_COV OR B_NEUTROPENIA_COV OR B_CRYOGLOBINUMENIA_COV )	Event table				≤5 year prior to the study entry date	Timing constraint applies within this component.	Diagnostic code for other conditions not classified elsewhere: (End-stage kidney disease, including dialysis dependency, OR Haematological neutropenia, OR Cryoglobulinemia ≤5 year prior to the study entry date),
Pediatric/Adult (≥1 year)	AD_033	Other conditions non-classified elsewhere	OR	(D_LIVERCIRRHOSIS_AESI ≥1 inpatient or ≥2 outpatient codes), OR D_DECOMPLIVERCIRRHOSIS_AESI	Event table	MELD>=15, OR total serum bilirubin ≥3 mg/dL	Medical observation	AND			Diagnosis of cirrhosis with ≥1 inpatient OR ≥2 outpatient codes, OR decompensated cirrhosis identified by complications like ascites OR bleeding oesophageal varices OR spontaneous bacterial peritonitis, OR HCC identified by cirrhosis diagnosis) AND (hepatocellular dysfunction identified by a MELD score ≥15, OR total serum bilirubin ≥3 mg/dL),
Pediatric/Adult (≥1 year)	AD_034	Other conditions non-classified elsewhere	OR	(D_LIVERCIRRHOSIS_AESI ≥1 inpatient or ≥2 outpatient codes), OR D_DECOMPLIVERCIRRHOSIS_AESI	Event table	(Onc_HHC_AESI ≥1 inpatient OR ≥2 outpatient records)	Event table	AND			Diagnosis of cirrhosis with ≥1 inpatient OR ≥2 outpatient codes, OR decompensated cirrhosis identified by complications like ascites OR bleeding oesophageal varices OR spontaneous bacterial peritonitis, OR HCC identified by cirrhosis diagnosis) AND (≥1 inpatient OR ≥2 outpatient codes for HCC)
Pediatric/Adult (≥1 year)	AD_035	Other conditions non-classified elsewhere	OR	(O_SEVERMALNUTRITION_AESI, OR Sk_SEVERBURN_AESI )	Event table				≤1 year prior to the study entry date	Timing constraint applies within this component.	(Diseases related to external conditions including severe malnutrition OR severe burns, ≤1 year prior to the study entry date)
Pediatric/Adult (≥1 year)	AD_036	Combination of concepts	OR	Im_GENHEREDITIMC_AESI, OR TP_HEARTTRANSPLANT_COV, OR TP_HEMTRANSP_COV, OR Im_TRANSPLANTRECIPIENT_COV, OR TP_TRANSPLANTRECIPIENT_COV, OR Im_SLIDHEMATRANSPLANT_AESI, OR TP_RENALTRANSPLANT_COV, OR Im_HEMTRANSP_COV, OR G_KIDNEYTRANSPLANT_COV, OR I_SEPSIS_COV ,	Event table	( B_WHITECELLDIS_COV, OR I_IFI_AESI)	Event table	AND	Condition_logic2 ±1 month apart from Condition_logic	Condition_logic2 component is constrained relative to condition/diagnosis timing as specified.	((Diagnostic code for genetic and hereditary conditions OR infectious diseases and related conditions OR haematological and solid organ malignancies OR solid organ and haematopoietic stem cell transplantation OR other conditions not classified elsewhere) AND (neutropenia, lymphopenia, leukopenia OR any opportunistic infection (40), 1 month apart from the diagnostic code)).
Neonate/Pediatric (<1 year)	AD_037	Extrem prematurity	OR	P_PREBIRTH22TO28_AESI	Event table				≤1 year prior to the study entry date.	Timing constraint applies within this component.	Diagnostic code for extremely and very preterm birth ≤1 year prior to the study entry date.
Neonate/Pediatric (<1 year)	AD_038	Bacterial Infections	OR	(I_NEOSEPSIS_AESI , OR I_INFECPNEUMONIA_AESI)	Event table	I_STREPTOCOCCUSB_COV, OR I_ECOLI_COV)	Event table	AND			((diagnostic codes of sepsis OR pneumonia) AND (diagnostic codes of Streptococcus Group B infection OR diagnosis of Escherichia coli infection)
Neonate/Pediatric (<1 year)	AD_039	Bacterial Infections	OR	(I_NEOSEPSIS_AESI , OR I_INFECPNEUMONIA_AESI)	Event table	I_STREPTOCOCCUSBPOS_COV, OR I_ECOLIPOS_COV)	Medical observation	AND			((diagnostic codes of sepsis OR pneumonia) AND (Streptococcus Group B infection positive test OR Escherichia coli infection positive test)
Neonate/Pediatric (<1 year)	AD_040	Bacterial Infections	OR	I_NEOSEPSIS_AESI_Neonatal , OR I_NEOMENINGITIS_AESI	Event table	I_LISTERIAINFECT_COV	Event table	AND			(diagnostic codes of meningitis OR sepsis) AND (Listeria infection diagnosis)
Neonate/Pediatric (<1 year)	AD_041	Bacterial Infections	OR	I_NEOSEPSIS_AESI_Neonatal , OR I_NEOMENINGITIS_AESI	Event table	I_LISTERIAINFECTPOS_COV	Medical observation	AND			(diagnostic codes of meningitis OR sepsis) AND (Listeria monocytogenes positive test)
Neonate/Pediatric (<1 year)	AD_042	Viral Infections	OR	I_INFECPNEUMONIA_AESI, OR I_HEPATITIS_COV	Event table	I_CMV_COV, OR I_HSVDESSEMINATED_COV	Event table	AND			(hepatitis OR pneumonia OR neurologic damage) AND (CVM infection diagnosis OR CVM positive test)) OR (HSV encephalitis OR HSV disseminated infection),
Neonate/Pediatric (<1 year)	AD_043	Viral Infections	OR	I_INFECPNEUMONIA_AESI, OR I_HEPATITIS_COV	Event table	I_CMVPOS_COV	Medical observation	AND			(hepatitis OR pneumonia OR neurologic damage) AND (CVM positive test))
Neonate/Pediatric (<1 year)	AD_044	Viral Infections	OR	Candida , OR Aspergillus , OR Cryptoccocus positive test	Medical observation						Candida spp., OR Aspergillus spp, OR Cryptoccocus spp positive test)
Neonate/Pediatric (<1 year)	AD_045	Fungal Infections	OR	Candida, OR Cryptoccocus , OR Aspergillus diagnostic code OR NICU admission	Event table						(Candida spp., OR Cryptoccocus spp, OR Aspergillus spp diagnostic code) OR (NICU admission)),
Neonate/Pediatric (<1 year)	AD_046	Opportunistic Infections	OR	I_INFECPNEUMONIA_AESI	Event table	I_PNEUMOCYTOSJIROVEC_COV	Event table	AND			(pneumonia diagnostic code AND (Pneumocystis jirovecii infection diagnostic code)).
Neonate/Pediatric (<1 year)	AD_047	Opportunistic Infections	OR	I_INFECPNEUMONIA_AESI	Event table	I_PNEUMOCYTOSJIROVECPOS_COV	Medical observation	AND			(pneumonia diagnostic code AND (Pneumocystis jirovecii positve test)).
