# Supplementary material for: Immunocompromised Status Definition in Observational Studies Using Electronic Health Records: A Scoping Review and a Proposal for a Phenotype Identification Algorithm
Source: Pharmacoepidemiol Drug Saf. 2026 Mar 27;35(4):e70362. doi: 10.1002/pds.70362 (PMC13031886; doi:10.1002/pds.70362)
Supplement: Supplementary file 3 — Data S2: pds70362‐sup‐0003‐Supinfo2.csv. [file PDS-35-e70362-s003.csv]

event_definition	coding_system	code	code_name	concept	concept_name	tags	origin	system	event_abbreviation	type	variable_name
Pneumonia infections	ICD10CM	J15.5	Pneumonia due to Escherichia coli	C0276089	Pneumonia caused by Escherichia coli	narrow		I	INFECPNEUMONIA	AESI	I_INFECPNEUMONIA_AESI
Pneumonia infections	ICD10CM	J15	bronchopneumonia due to bacteria other than S. pneumoniae and H. influenzae	C0494643	Bacterial pneumonia, not elsewhere classified	narrow		I	INFECPNEUMONIA	AESI	I_INFECPNEUMONIA_AESI
Pneumonia infections	ICD10CM	J18.0	Bronchopneumonia, unspecified organism	C0006285	Bronchopneumonia	narrow		I	INFECPNEUMONIA	AESI	I_INFECPNEUMONIA_AESI
Pneumonia infections	ICD10CM	J15.0	Pneumonia due to Klebsiella pneumoniae	C0519030	Pneumonia due to Klebsiella pneumoniae	narrow		I	INFECPNEUMONIA	AESI	I_INFECPNEUMONIA_AESI
Pneumonia infections	ICD10CM	J69.0	Aspiration pneumonia (due to) milk	C0032290	Aspiration Pneumonia	narrow		I	INFECPNEUMONIA	AESI	I_INFECPNEUMONIA_AESI
Pneumonia infections	ICD10CM	J15.4	Pneumonia due to other streptococci	C0375326	Pneumonia due to other streptococci	narrow		I	INFECPNEUMONIA	AESI	I_INFECPNEUMONIA_AESI
Pneumonia infections	ICD10CM	J12.2	Parainfluenza virus pneumonia	C0276333	Parainfluenza virus pneumonia	narrow		I	INFECPNEUMONIA	AESI	I_INFECPNEUMONIA_AESI
Pneumonia infections	ICD10CM	J15.8	Pneumonia due to other specified bacteria	C0032286	Pneumonia due to other specified bacteria	narrow		I	INFECPNEUMONIA	AESI	I_INFECPNEUMONIA_AESI
Pneumonia infections	ICD10CM	B05.2	Postmeasles pneumonia	C1112452	Post measles pneumonia	narrow		I	INFECPNEUMONIA	AESI	I_INFECPNEUMONIA_AESI
Pneumonia infections	ICD10CM	J12.1	Respiratory syncytial virus pneumonia	C0152413	Pneumonia caused by respiratory syncytial virus	narrow		I	INFECPNEUMONIA	AESI	I_INFECPNEUMONIA_AESI
Pneumonia infections	ICD10CM	B59	Pneumonia due to Pneumocystis jiroveci	C1535939	Pneumocystis jiroveci pneumonia	narrow		I	INFECPNEUMONIA	AESI	I_INFECPNEUMONIA_AESI
Pneumonia infections	ICD10CM	J18.2	Hypostatic pneumonia, unspecified organism	C0264522	Hypostatic pneumonia	narrow		I	INFECPNEUMONIA	AESI	I_INFECPNEUMONIA_AESI
Pneumonia infections	ICD10CM	J15.69	Pneumonia due to other Gram-negative bacteria	C5779701	Pneumonia due to other Gram-negative bacteria	narrow		I	INFECPNEUMONIA	AESI	I_INFECPNEUMONIA_AESI
Pneumonia infections	ICD10CM	J15.6	Pneumonia due to other Gram-negative bacteria	C5779701	Pneumonia due to other Gram-negative bacteria	narrow		I	INFECPNEUMONIA	AESI	I_INFECPNEUMONIA_AESI
Pneumonia infections	ICD10CM	J12.89	Other viral pneumonia	C0348677	Other viral pneumonia	narrow		I	INFECPNEUMONIA	AESI	I_INFECPNEUMONIA_AESI
Pneumonia infections	ICD10CM	J12.8	Other viral pneumonia	C0348677	Other viral pneumonia	narrow		I	INFECPNEUMONIA	AESI	I_INFECPNEUMONIA_AESI
Pneumonia infections	ICD10CM	J11.00	Influenza due to unidentified influenza virus with unspecified type of pneumonia	C0155870	Pneumonia and influenza	narrow		I	INFECPNEUMONIA	AESI	I_INFECPNEUMONIA_AESI
Pneumonia infections	ICD10CM	J12.9	Viral pneumonia, unspecified	C0032310	Pneumonia, Viral	narrow		I	INFECPNEUMONIA	AESI	I_INFECPNEUMONIA_AESI
Pneumonia infections	ICD10CM	J14	Pneumonia due to Hemophilus influenzae	C0276026	Haemophilus influenzae pneumonia	narrow		I	INFECPNEUMONIA	AESI	I_INFECPNEUMONIA_AESI
Pneumonia infections	ICD10CM	J95.851	Ventilator associated pneumonia	C1701940	Pneumonia, Ventilator-Associated	narrow		I	INFECPNEUMONIA	AESI	I_INFECPNEUMONIA_AESI
Pneumonia infections	ICD10CM	J12.0	Adenoviral pneumonia	C0276156	Adenoviral pneumonia	narrow		I	INFECPNEUMONIA	AESI	I_INFECPNEUMONIA_AESI
Pneumonia infections	ICD10CM	P23	infective pneumonia acquired in utero or during birth	C0158935	Congenital pneumonia	exclude		I	INFECPNEUMONIA	AESI	I_INFECPNEUMONIA_AESI
Pneumonia infections	ICD10CM	P23.9	Congenital pneumonia, unspecified	C0158935	Congenital pneumonia	exclude		I	INFECPNEUMONIA	AESI	I_INFECPNEUMONIA_AESI
Pneumonia infections	ICD10CM	J84.9	Interstitial pneumonia NOS	C0206061	Pneumonia, Interstitial	narrow		I	INFECPNEUMONIA	AESI	I_INFECPNEUMONIA_AESI
Pneumonia infections	ICD10CM	J13	Bronchopneumonia due to S. pneumoniae	C0155862	Streptococcal pneumonia	narrow		I	INFECPNEUMONIA	AESI	I_INFECPNEUMONIA_AESI
Pneumonia infections	ICD10CM	J15.9	Pneumonia due to gram-positive bacteria	C0004626	Pneumonia, Bacterial	narrow		I	INFECPNEUMONIA	AESI	I_INFECPNEUMONIA_AESI
Pneumonia infections	ICD10CM	J85.1	Abscess of lung with pneumonia	C0348806	Abscess of lung with pneumonia	narrow		I	INFECPNEUMONIA	AESI	I_INFECPNEUMONIA_AESI
Pneumonia infections	ICD10CM	J15.2	Pneumonia due to staphylococcus	C0032308	Staphylococcal Pneumonia	narrow		I	INFECPNEUMONIA	AESI	I_INFECPNEUMONIA_AESI
Pneumonia infections	ICD10CM	J15.20	Pneumonia due to staphylococcus, unspecified	C0032308	Staphylococcal Pneumonia	narrow		I	INFECPNEUMONIA	AESI	I_INFECPNEUMONIA_AESI
Pneumonia infections	ICD10CM	J15.1	Pneumonia due to Pseudomonas	C0155860	Pneumonia caused by Pseudomonas	narrow		I	INFECPNEUMONIA	AESI	I_INFECPNEUMONIA_AESI
Pneumonia infections	ICD10CM	J15.3	Pneumonia due to streptococcus, group B	C0348801	Group B streptococcal pneumonia	narrow		I	INFECPNEUMONIA	AESI	I_INFECPNEUMONIA_AESI
Pneumonia infections	ICD10CM	J15.7	Pneumonia due to Mycoplasma pneumoniae	C0032302	Mycoplasma pneumonia	narrow		I	INFECPNEUMONIA	AESI	I_INFECPNEUMONIA_AESI
Pneumonia infections	MEDCODEID	2671161016	Escherichia coli pneumonia	C0276089	Pneumonia caused by Escherichia coli	narrow		I	INFECPNEUMONIA	AESI	I_INFECPNEUMONIA_AESI
Pneumonia infections	MEDCODEID	633531000006116	E.coli pneumonia	C0276089	Pneumonia caused by Escherichia coli	narrow		I	INFECPNEUMONIA	AESI	I_INFECPNEUMONIA_AESI
Pneumonia infections	MEDCODEID	3334901000006115	Pneumonia due to Escherichia coli	C0276089	Pneumonia caused by Escherichia coli	narrow		I	INFECPNEUMONIA	AESI	I_INFECPNEUMONIA_AESI
Pneumonia infections	MEDCODEID	6566931000006116	Lobular pneumonia	C0006285	Bronchopneumonia	narrow		I	INFECPNEUMONIA	AESI	I_INFECPNEUMONIA_AESI
Pneumonia infections	MEDCODEID	6566921000006119	Bronchial pneumonia	C0006285	Bronchopneumonia	narrow		I	INFECPNEUMONIA	AESI	I_INFECPNEUMONIA_AESI
Pneumonia infections	MEDCODEID	1772771000006110	Bronchopneumonia	C0006285	Bronchopneumonia	narrow		I	INFECPNEUMONIA	AESI	I_INFECPNEUMONIA_AESI
Pneumonia infections	MEDCODEID	546481000006116	Chest infection - unspecified bronchopneumonia	C0006285	Bronchopneumonia	narrow		I	INFECPNEUMONIA	AESI	I_INFECPNEUMONIA_AESI
Pneumonia infections	MEDCODEID	396105015	Bronchopneumonia	C0006285	Bronchopneumonia	narrow		I	INFECPNEUMONIA	AESI	I_INFECPNEUMONIA_AESI
Pneumonia infections	MEDCODEID	8031971000006114	Chronic pneumonia	C4039254	Chronic pneumonia	exclude		I	INFECPNEUMONIA	AESI	I_INFECPNEUMONIA_AESI
Pneumonia infections	MEDCODEID	885191000006112	Lobar -pneumococcal -pneumonia	C2364009	Pneumococcal lobar pneumonia	narrow		I	INFECPNEUMONIA	AESI	I_INFECPNEUMONIA_AESI
Pneumonia infections	MEDCODEID	546451000006112	Chest infection - pneumococcal pneumonia	C2364009	Pneumococcal lobar pneumonia	narrow		I	INFECPNEUMONIA	AESI	I_INFECPNEUMONIA_AESI
Pneumonia infections	MEDCODEID	739941000006111	Pneumococcal lobar pneumonia	C2364009	Pneumococcal lobar pneumonia	narrow		I	INFECPNEUMONIA	AESI	I_INFECPNEUMONIA_AESI
Pneumonia infections	MEDCODEID	107173015	Pneumonia due to Klebsiella pneumoniae	C0519030	Pneumonia due to Klebsiella pneumoniae	narrow		I	INFECPNEUMONIA	AESI	I_INFECPNEUMONIA_AESI
Pneumonia infections	MEDCODEID	7475011000006116	Cavitary pneumonia	C0747674	Cavitary pneumonia	narrow		I	INFECPNEUMONIA	AESI	I_INFECPNEUMONIA_AESI
Pneumonia infections	MEDCODEID	1756121000006110	Aspiration pneumonia	C0032290	Aspiration Pneumonia	narrow		I	INFECPNEUMONIA	AESI	I_INFECPNEUMONIA_AESI
Pneumonia infections	MEDCODEID	885391000006114	Aspiration pneumonia	C0032290	Aspiration Pneumonia	narrow		I	INFECPNEUMONIA	AESI	I_INFECPNEUMONIA_AESI
Pneumonia infections	MEDCODEID	584571000006115	Congenital pneumonia due to group A haemolytic streptococcus	C0343321	Congenital group A hemolytic streptococcal pneumonia	exclude		I	INFECPNEUMONIA	AESI	I_INFECPNEUMONIA_AESI
Pneumonia infections	MEDCODEID	4836871000006112	Congenital group A haemolytic streptococcal pneumonia	C0343321	Congenital group A hemolytic streptococcal pneumonia	exclude		I	INFECPNEUMONIA	AESI	I_INFECPNEUMONIA_AESI
Pneumonia infections	MEDCODEID	287032015	HIV disease resulting in lymphoid interstitial pneumonitis	C0276527	Pneumonia with AIDS (acquired immunodeficiency syndrome)	narrow		I	INFECPNEUMONIA	AESI	I_INFECPNEUMONIA_AESI
Pneumonia infections	MEDCODEID	1232627018	Pneumonia due to parainfluenza virus	C0276333	Parainfluenza virus pneumonia	narrow		I	INFECPNEUMONIA	AESI	I_INFECPNEUMONIA_AESI
Pneumonia infections	MEDCODEID	3555901000006115	Parainfluenza pneumonia	C0276333	Parainfluenza virus pneumonia	narrow		I	INFECPNEUMONIA	AESI	I_INFECPNEUMONIA_AESI
Pneumonia infections	MEDCODEID	3555881000006117	Parainfluenzal pneumonia	C0276333	Parainfluenza virus pneumonia	narrow		I	INFECPNEUMONIA	AESI	I_INFECPNEUMONIA_AESI
Pneumonia infections	MEDCODEID	301817018	Pneumonia	C0032285	Pneumonia	narrow		I	INFECPNEUMONIA	AESI	I_INFECPNEUMONIA_AESI
Pneumonia infections	MEDCODEID	220021000006118	Pneumonia with actinomycosis	C0339955	Actinomycotic pneumonia	narrow		I	INFECPNEUMONIA	AESI	I_INFECPNEUMONIA_AESI
Pneumonia infections	MEDCODEID	4781261000006118	Actinomycotic pneumonia	C0339955	Actinomycotic pneumonia	narrow		I	INFECPNEUMONIA	AESI	I_INFECPNEUMONIA_AESI
Pneumonia infections	MEDCODEID	294997017	Postmeasles pneumonia	C1112452	Post measles pneumonia	narrow		I	INFECPNEUMONIA	AESI	I_INFECPNEUMONIA_AESI
Pneumonia infections	MEDCODEID	4764761000006112	Post measles pneumonia	C1112452	Post measles pneumonia	narrow		I	INFECPNEUMONIA	AESI	I_INFECPNEUMONIA_AESI
Pneumonia infections	MEDCODEID	301362011	Pneumonia due to respiratory syncytial virus	C0152413	Pneumonia caused by respiratory syncytial virus	narrow		I	INFECPNEUMONIA	AESI	I_INFECPNEUMONIA_AESI
Pneumonia infections	MEDCODEID	6870511000006114	PCP - Pneumocystis pneumonia	C1535939	Pneumocystis jiroveci pneumonia	narrow		I	INFECPNEUMONIA	AESI	I_INFECPNEUMONIA_AESI
Pneumonia infections	MEDCODEID	220181000006118	Pneumocystosis pneumonia	C1535939	Pneumocystis jiroveci pneumonia	narrow		I	INFECPNEUMONIA	AESI	I_INFECPNEUMONIA_AESI
Pneumonia infections	MEDCODEID	141663013	Hypostatic pneumonia	C0264522	Hypostatic pneumonia	narrow		I	INFECPNEUMONIA	AESI	I_INFECPNEUMONIA_AESI
Pneumonia infections	MEDCODEID	7044721000006118	Nosocomial pneumonia	C0949083	Hospital acquired pneumonia	narrow		I	INFECPNEUMONIA	AESI	I_INFECPNEUMONIA_AESI
Pneumonia infections	MEDCODEID	2674072012	Hospital acquired pneumonia	C0949083	Hospital acquired pneumonia	narrow		I	INFECPNEUMONIA	AESI	I_INFECPNEUMONIA_AESI
Pneumonia infections	MEDCODEID	1787131000006118	Hospital acquired pneumonia	C0949083	Hospital acquired pneumonia	narrow		I	INFECPNEUMONIA	AESI	I_INFECPNEUMONIA_AESI
Pneumonia infections	MEDCODEID	7044731000006115	HAP - hospital acquired pneumonia	C0949083	Hospital acquired pneumonia	narrow		I	INFECPNEUMONIA	AESI	I_INFECPNEUMONIA_AESI
Pneumonia infections	MEDCODEID	5053491000006113	Fungal pneumonia	C0339961	Fungal pneumonia	narrow		I	INFECPNEUMONIA	AESI	I_INFECPNEUMONIA_AESI
Pneumonia infections	MEDCODEID	301393012	Pneumonia with systemic mycosis NOS	C0339961	Fungal pneumonia	narrow		I	INFECPNEUMONIA	AESI	I_INFECPNEUMONIA_AESI
Pneumonia infections	MEDCODEID	301815014	[X]Pneumonia in mycoses classified elsewhere	C0339961	Fungal pneumonia	narrow		I	INFECPNEUMONIA	AESI	I_INFECPNEUMONIA_AESI
Pneumonia infections	MEDCODEID	6750331000006114	Bilateral pneumonia	C1142578	Bilateral pneumonia	narrow		I	INFECPNEUMONIA	AESI	I_INFECPNEUMONIA_AESI
Pneumonia infections	MEDCODEID	5053571000006111	Neonatal pneumonia	C0339968	Neonatal pneumonia	narrow		I	INFECPNEUMONIA	AESI	I_INFECPNEUMONIA_AESI
Pneumonia infections	MEDCODEID	6348701000006118	Obstructive pneumonitis	C0747690	Postobstructive pneumonia	narrow		I	INFECPNEUMONIA	AESI	I_INFECPNEUMONIA_AESI
Pneumonia infections	MEDCODEID	6348731000006114	Post obstructive pneumonia	C0747690	Postobstructive pneumonia	narrow		I	INFECPNEUMONIA	AESI	I_INFECPNEUMONIA_AESI
Pneumonia infections	MEDCODEID	12652015	Gangrenous pneumonia	C0264515	Pneumonia, Necrotizing	narrow		I	INFECPNEUMONIA	AESI	I_INFECPNEUMONIA_AESI
Pneumonia infections	MEDCODEID	2612661000006111	Necrotising pneumonia	C0264515	Pneumonia, Necrotizing	narrow		I	INFECPNEUMONIA	AESI	I_INFECPNEUMONIA_AESI
Pneumonia infections	MEDCODEID	2612651000006114	Necrotizing pneumonia	C0264515	Pneumonia, Necrotizing	narrow		I	INFECPNEUMONIA	AESI	I_INFECPNEUMONIA_AESI
Pneumonia infections	MEDCODEID	301414016	Influenza with pneumonia NOS	C0155870	Pneumonia and influenza	narrow		I	INFECPNEUMONIA	AESI	I_INFECPNEUMONIA_AESI
Pneumonia infections	MEDCODEID	546421000006115	Chest infection - influenza with pneumonia	C0155870	Pneumonia and influenza	narrow		I	INFECPNEUMONIA	AESI	I_INFECPNEUMONIA_AESI
Pneumonia infections	MEDCODEID	301357010	Pneumonia and influenza	C0155870	Pneumonia and influenza	narrow		I	INFECPNEUMONIA	AESI	I_INFECPNEUMONIA_AESI
Pneumonia infections	MEDCODEID	301430012	Other specified pneumonia or influenza	C0155870	Pneumonia and influenza	narrow		I	INFECPNEUMONIA	AESI	I_INFECPNEUMONIA_AESI
Pneumonia infections	MEDCODEID	778871000006116	Influenza with pneumonia	C0155870	Pneumonia and influenza	narrow		I	INFECPNEUMONIA	AESI	I_INFECPNEUMONIA_AESI
Pneumonia infections	MEDCODEID	885251000006114	Influenza + pneumonia	C0155870	Pneumonia and influenza	narrow		I	INFECPNEUMONIA	AESI	I_INFECPNEUMONIA_AESI
Pneumonia infections	MEDCODEID	301413010	Influenza with pneumonia, influenza virus identified	C0155870	Pneumonia and influenza	narrow		I	INFECPNEUMONIA	AESI	I_INFECPNEUMONIA_AESI
Pneumonia infections	MEDCODEID	301431011	Pneumonia or influenza NOS	C0155870	Pneumonia and influenza	narrow		I	INFECPNEUMONIA	AESI	I_INFECPNEUMONIA_AESI
Pneumonia infections	MEDCODEID	7515921000006110	Recurrent pneumonia	C0694550	Recurrent pneumonia	narrow		I	INFECPNEUMONIA	AESI	I_INFECPNEUMONIA_AESI
Pneumonia infections	MEDCODEID	301364012	Viral pneumonia NOS	C0032310	Pneumonia, Viral	narrow		I	INFECPNEUMONIA	AESI	I_INFECPNEUMONIA_AESI
Pneumonia infections	MEDCODEID	546491000006118	Chest infection - viral pneumonia	C0032310	Pneumonia, Viral	narrow		I	INFECPNEUMONIA	AESI	I_INFECPNEUMONIA_AESI
Pneumonia infections	MEDCODEID	301363018	Viral pneumonia NEC	C0032310	Pneumonia, Viral	narrow		I	INFECPNEUMONIA	AESI	I_INFECPNEUMONIA_AESI
Pneumonia infections	MEDCODEID	125510013	Viral pneumonia	C0032310	Pneumonia, Viral	narrow		I	INFECPNEUMONIA	AESI	I_INFECPNEUMONIA_AESI
Pneumonia infections	MEDCODEID	301809014	[X]Other viral pneumonia	C0032310	Pneumonia, Viral	narrow		I	INFECPNEUMONIA	AESI	I_INFECPNEUMONIA_AESI
Pneumonia infections	MEDCODEID	301814013	[X]Pneumonia in viral diseases classified elsewhere	C0032310	Pneumonia, Viral	narrow		I	INFECPNEUMONIA	AESI	I_INFECPNEUMONIA_AESI
Pneumonia infections	MEDCODEID	301816010	[X]Pneumonia in parasitic diseases classified elsewhere	C0339969	Pneumonia due to parasitic infestation	narrow		I	INFECPNEUMONIA	AESI	I_INFECPNEUMONIA_AESI
Pneumonia infections	MEDCODEID	219851000006115	Pneumonia due to haemophilus influenzae	C0276026	Haemophilus influenzae pneumonia	narrow		I	INFECPNEUMONIA	AESI	I_INFECPNEUMONIA_AESI
Pneumonia infections	MEDCODEID	219841000006117	Haemophilus influenzae pneumonia	C0276026	Haemophilus influenzae pneumonia	narrow		I	INFECPNEUMONIA	AESI	I_INFECPNEUMONIA_AESI
Pneumonia infections	MEDCODEID	7100861000006113	VAP - ventilator associated pneumonia	C1701940	Pneumonia, Ventilator-Associated	narrow		I	INFECPNEUMONIA	AESI	I_INFECPNEUMONIA_AESI
Pneumonia infections	MEDCODEID	7100831000006116	Ventilator associated pneumonia	C1701940	Pneumonia, Ventilator-Associated	narrow		I	INFECPNEUMONIA	AESI	I_INFECPNEUMONIA_AESI
Pneumonia infections	MEDCODEID	7100851000006111	Ventilator-acquired pneumonia	C1701940	Pneumonia, Ventilator-Associated	narrow		I	INFECPNEUMONIA	AESI	I_INFECPNEUMONIA_AESI
Pneumonia infections	MEDCODEID	459416013	Postoperative pneumonia	C1279386	Postoperative pneumonia	narrow		I	INFECPNEUMONIA	AESI	I_INFECPNEUMONIA_AESI
Pneumonia infections	MEDCODEID	219801000006119	Pneumonia due to adenovirus	C0276156	Adenoviral pneumonia	narrow		I	INFECPNEUMONIA	AESI	I_INFECPNEUMONIA_AESI
Pneumonia infections	MEDCODEID	3163841000006112	Adenoviral pneumonia	C0276156	Adenoviral pneumonia	narrow		I	INFECPNEUMONIA	AESI	I_INFECPNEUMONIA_AESI
Pneumonia infections	MEDCODEID	8015301000006114	Acute aspiration pneumonia	C4023111	Acute aspiration pneumonia	narrow		I	INFECPNEUMONIA	AESI	I_INFECPNEUMONIA_AESI
Pneumonia infections	MEDCODEID	130901018	Congenital pneumonia	C0158935	Congenital pneumonia	exclude		I	INFECPNEUMONIA	AESI	I_INFECPNEUMONIA_AESI
Pneumonia infections	MEDCODEID	316324017	Congenital pneumonia NOS	C0158935	Congenital pneumonia	exclude		I	INFECPNEUMONIA	AESI	I_INFECPNEUMONIA_AESI
Pneumonia infections	MEDCODEID	316323011	Other specified congenital pneumonia	C0158935	Congenital pneumonia	exclude		I	INFECPNEUMONIA	AESI	I_INFECPNEUMONIA_AESI
Pneumonia infections	MEDCODEID	3551861000006113	Interstitial pneumonitis	C0206061	Pneumonia, Interstitial	narrow		I	INFECPNEUMONIA	AESI	I_INFECPNEUMONIA_AESI
Pneumonia infections	MEDCODEID	107470010	Interstitial pneumonia	C0206061	Pneumonia, Interstitial	narrow		I	INFECPNEUMONIA	AESI	I_INFECPNEUMONIA_AESI
Pneumonia infections	MEDCODEID	56816017	Streptococcal pneumonia	C0155862	Streptococcal pneumonia	narrow		I	INFECPNEUMONIA	AESI	I_INFECPNEUMONIA_AESI
Pneumonia infections	MEDCODEID	5053421000006111	Pneumococcal pneumonia	C0155862	Streptococcal pneumonia	narrow		I	INFECPNEUMONIA	AESI	I_INFECPNEUMONIA_AESI
Pneumonia infections	MEDCODEID	3047811000006116	Pneumonia due to Streptococcus	C0155862	Streptococcal pneumonia	narrow		I	INFECPNEUMONIA	AESI	I_INFECPNEUMONIA_AESI
Pneumonia infections	MEDCODEID	301376012	Bacterial pneumonia	C0004626	Pneumonia, Bacterial	narrow		I	INFECPNEUMONIA	AESI	I_INFECPNEUMONIA_AESI
Pneumonia infections	MEDCODEID	301375011	Pneumonia due to bacteria NOS	C0004626	Pneumonia, Bacterial	narrow		I	INFECPNEUMONIA	AESI	I_INFECPNEUMONIA_AESI
Pneumonia infections	MEDCODEID	301810016	[X]Pneumonia due to other aerobic gram-negative bacteria	C0004626	Pneumonia, Bacterial	narrow		I	INFECPNEUMONIA	AESI	I_INFECPNEUMONIA_AESI
Pneumonia infections	MEDCODEID	301811017	[X]Other bacterial pneumonia	C0004626	Pneumonia, Bacterial	narrow		I	INFECPNEUMONIA	AESI	I_INFECPNEUMONIA_AESI
Pneumonia infections	MEDCODEID	301813019	[X]Pneumonia in bacterial diseases classified elsewhere	C0004626	Pneumonia, Bacterial	narrow		I	INFECPNEUMONIA	AESI	I_INFECPNEUMONIA_AESI
Pneumonia infections	MEDCODEID	301368010	Other bacterial pneumonia	C0004626	Pneumonia, Bacterial	narrow		I	INFECPNEUMONIA	AESI	I_INFECPNEUMONIA_AESI
Pneumonia infections	MEDCODEID	1222332017	Chest infection - other bacterial pneumonia	C0004626	Pneumonia, Bacterial	narrow		I	INFECPNEUMONIA	AESI	I_INFECPNEUMONIA_AESI
Pneumonia infections	MEDCODEID	219881000006111	Pneumonia due to other aerobic gram-negative bacteria	C0004626	Pneumonia, Bacterial	narrow		I	INFECPNEUMONIA	AESI	I_INFECPNEUMONIA_AESI
Pneumonia infections	MEDCODEID	301370018	Pneumonia due to other specified bacteria	C0004626	Pneumonia, Bacterial	narrow		I	INFECPNEUMONIA	AESI	I_INFECPNEUMONIA_AESI
Pneumonia infections	MEDCODEID	301686019	Abscess of lung with pneumonia	C0348806	Abscess of lung with pneumonia	narrow		I	INFECPNEUMONIA	AESI	I_INFECPNEUMONIA_AESI
Pneumonia infections	MEDCODEID	1787121000006116	Community acquired pneumonia	C0694549	Community-Acquired Pneumonia	narrow		I	INFECPNEUMONIA	AESI	I_INFECPNEUMONIA_AESI
Pneumonia infections	MEDCODEID	1479355018	Community acquired pneumonia	C0694549	Community-Acquired Pneumonia	narrow		I	INFECPNEUMONIA	AESI	I_INFECPNEUMONIA_AESI
Pneumonia infections	MEDCODEID	219971000006119	Staphylococcal pneumonia	C0032308	Staphylococcal Pneumonia	narrow		I	INFECPNEUMONIA	AESI	I_INFECPNEUMONIA_AESI
Pneumonia infections	MEDCODEID	3437661000006113	Unresolved pneumonia	C0264381	Unresolved pneumonia	possible		I	INFECPNEUMONIA	AESI	I_INFECPNEUMONIA_AESI
Pneumonia infections	MEDCODEID	3166801000006115	Pneumonia due to Pseudomonas	C0155860	Pneumonia caused by Pseudomonas	narrow		I	INFECPNEUMONIA	AESI	I_INFECPNEUMONIA_AESI
Pneumonia infections	MEDCODEID	69026013	Pseudomonal pneumonia	C0155860	Pneumonia caused by Pseudomonas	narrow		I	INFECPNEUMONIA	AESI	I_INFECPNEUMONIA_AESI
Pneumonia infections	MEDCODEID	4781141000006114	Group B streptococcal pneumonia	C0348801	Group B streptococcal pneumonia	narrow		I	INFECPNEUMONIA	AESI	I_INFECPNEUMONIA_AESI
Pneumonia infections	MEDCODEID	219991000006118	Pneumonia due to streptococcus, group B	C0348801	Group B streptococcal pneumonia	narrow		I	INFECPNEUMONIA	AESI	I_INFECPNEUMONIA_AESI
Pneumonia infections	MEDCODEID	301409015	Lobar pneumonia	C0032300	Lobar Pneumonia	narrow		I	INFECPNEUMONIA	AESI	I_INFECPNEUMONIA_AESI
Pneumonia infections	MEDCODEID	1772681000006119	Lobar pneumonia	C0032300	Lobar Pneumonia	narrow		I	INFECPNEUMONIA	AESI	I_INFECPNEUMONIA_AESI
Pneumonia infections	MEDCODEID	219821000006112	Pneumonia due to Eaton's agent	C0032302	Mycoplasma pneumonia	narrow		I	INFECPNEUMONIA	AESI	I_INFECPNEUMONIA_AESI
Pneumonia infections	MEDCODEID	3259121000006116	Mycoplasma pneumoniae pneumonia	C0032302	Mycoplasma pneumonia	narrow		I	INFECPNEUMONIA	AESI	I_INFECPNEUMONIA_AESI
Pneumonia infections	MEDCODEID	78272011	Mycoplasma pneumonia	C0032302	Mycoplasma pneumonia	narrow		I	INFECPNEUMONIA	AESI	I_INFECPNEUMONIA_AESI
Pneumonia infections	MEDCODEID	219291000006113	Pleuropneumonia-like organism (PPLO) infection	C0032302	Mycoplasma pneumonia	narrow		I	INFECPNEUMONIA	AESI	I_INFECPNEUMONIA_AESI
Pneumonia infections	MEDCODEID	2164029012	Mycoplasmal pneumonia	C0032302	Mycoplasma pneumonia	narrow		I	INFECPNEUMONIA	AESI	I_INFECPNEUMONIA_AESI
Pneumonia infections	ICD9CM	482.82	Pneumonia due to escherichia coli [E. coli]	C0276089	Pneumonia caused by Escherichia coli	narrow		I	INFECPNEUMONIA	AESI	I_INFECPNEUMONIA_AESI
Pneumonia infections	ICD9CM	485	Bronchopneumonia, organism unspecified	C0006285	Bronchopneumonia	narrow		I	INFECPNEUMONIA	AESI	I_INFECPNEUMONIA_AESI
Pneumonia infections	ICD9CM	482.0	Pneumonia due to Klebsiella pneumoniae	C0519030	Pneumonia due to Klebsiella pneumoniae	narrow		I	INFECPNEUMONIA	AESI	I_INFECPNEUMONIA_AESI
Pneumonia infections	ICD9CM	482	Other bacterial pneumonia	C0155858	Other bacterial pneumonia	narrow		I	INFECPNEUMONIA	AESI	I_INFECPNEUMONIA_AESI
Pneumonia infections	ICD9CM	482.31	Pneumonia due to Streptococcus, group A	C0375324	Pneumonia due to Streptococcus, group a	narrow		I	INFECPNEUMONIA	AESI	I_INFECPNEUMONIA_AESI
Pneumonia infections	ICD9CM	482.39	Pneumonia due to other Streptococcus	C0375326	Pneumonia due to other streptococci	narrow		I	INFECPNEUMONIA	AESI	I_INFECPNEUMONIA_AESI
Pneumonia infections	ICD9CM	480.2	Pneumonia due to parainfluenza virus	C0276333	Parainfluenza virus pneumonia	narrow		I	INFECPNEUMONIA	AESI	I_INFECPNEUMONIA_AESI
Pneumonia infections	ICD9CM	482.89	Pneumonia due to other specified bacteria	C0032286	Pneumonia due to other specified bacteria	narrow		I	INFECPNEUMONIA	AESI	I_INFECPNEUMONIA_AESI
Pneumonia infections	ICD9CM	482.8	Pneumonia due to other specified bacteria	C0032286	Pneumonia due to other specified bacteria	narrow		I	INFECPNEUMONIA	AESI	I_INFECPNEUMONIA_AESI
Pneumonia infections	ICD9CM	055.1	Postmeasles pneumonia	C1112452	Post measles pneumonia	narrow		I	INFECPNEUMONIA	AESI	I_INFECPNEUMONIA_AESI
Pneumonia infections	ICD9CM	480.1	Pneumonia due to respiratory syncytial virus	C0152413	Pneumonia caused by respiratory syncytial virus	narrow		I	INFECPNEUMONIA	AESI	I_INFECPNEUMONIA_AESI
Pneumonia infections	ICD9CM	482.83	Pneumonia due to other gram-negative bacteria	C5779701	Pneumonia due to other Gram-negative bacteria	narrow		I	INFECPNEUMONIA	AESI	I_INFECPNEUMONIA_AESI
Pneumonia infections	ICD9CM	487.0	Influenza with pneumonia	C0155870	Pneumonia and influenza	narrow		I	INFECPNEUMONIA	AESI	I_INFECPNEUMONIA_AESI
Pneumonia infections	ICD9CM	480.9	Viral pneumonia, unspecified	C0032310	Pneumonia, Viral	narrow		I	INFECPNEUMONIA	AESI	I_INFECPNEUMONIA_AESI
Pneumonia infections	ICD9CM	480	Viral pneumonia	C0032310	Pneumonia, Viral	narrow		I	INFECPNEUMONIA	AESI	I_INFECPNEUMONIA_AESI
Pneumonia infections	ICD9CM	482.2	Pneumonia due to Hemophilus influenzae [H. influenzae]	C0276026	Haemophilus influenzae pneumonia	narrow		I	INFECPNEUMONIA	AESI	I_INFECPNEUMONIA_AESI
Pneumonia infections	ICD9CM	997.31	Ventilator associated pneumonia	C1701940	Pneumonia, Ventilator-Associated	narrow		I	INFECPNEUMONIA	AESI	I_INFECPNEUMONIA_AESI
Pneumonia infections	ICD9CM	480.0	Pneumonia due to adenovirus	C0276156	Adenoviral pneumonia	narrow		I	INFECPNEUMONIA	AESI	I_INFECPNEUMONIA_AESI
Pneumonia infections	ICD9CM	770.0	Congenital pneumonia	C0158935	Congenital pneumonia	exclude		I	INFECPNEUMONIA	AESI	I_INFECPNEUMONIA_AESI
Pneumonia infections	ICD9CM	482.3	Pneumonia due to Streptococcus	C0155862	Streptococcal pneumonia	narrow		I	INFECPNEUMONIA	AESI	I_INFECPNEUMONIA_AESI
Pneumonia infections	ICD9CM	482.30	Pneumonia due to Streptococcus, unspecified	C0155862	Streptococcal pneumonia	narrow		I	INFECPNEUMONIA	AESI	I_INFECPNEUMONIA_AESI
Pneumonia infections	ICD9CM	481	Pneumococcal pneumonia [Streptococcus pneumoniae pneumonia]	C0155862	Streptococcal pneumonia	narrow		I	INFECPNEUMONIA	AESI	I_INFECPNEUMONIA_AESI
Pneumonia infections	ICD9CM	482.9	Bacterial pneumonia, unspecified	C0004626	Pneumonia, Bacterial	narrow		I	INFECPNEUMONIA	AESI	I_INFECPNEUMONIA_AESI
Pneumonia infections	ICD9CM	482.4	Pneumonia due to Staphylococcus	C0032308	Staphylococcal Pneumonia	narrow		I	INFECPNEUMONIA	AESI	I_INFECPNEUMONIA_AESI
Pneumonia infections	ICD9CM	482.40	Pneumonia due to Staphylococcus, unspecified	C0032308	Staphylococcal Pneumonia	narrow		I	INFECPNEUMONIA	AESI	I_INFECPNEUMONIA_AESI
Pneumonia infections	ICD9CM	482.1	Pneumonia due to Pseudomonas	C0155860	Pneumonia caused by Pseudomonas	narrow		I	INFECPNEUMONIA	AESI	I_INFECPNEUMONIA_AESI
Pneumonia infections	ICD9CM	482.32	Pneumonia due to Streptococcus, group B	C0348801	Group B streptococcal pneumonia	narrow		I	INFECPNEUMONIA	AESI	I_INFECPNEUMONIA_AESI
Pneumonia infections	ICD9CM	483.0	Pneumonia due to mycoplasma pneumoniae	C0032302	Mycoplasma pneumonia	narrow		I	INFECPNEUMONIA	AESI	I_INFECPNEUMONIA_AESI
Pneumonia infections	SCTSPA	51530003	neumonía causada por Escherichia coli	C0276089	Pneumonia caused by Escherichia coli	narrow		I	INFECPNEUMONIA	AESI	I_INFECPNEUMONIA_AESI
Pneumonia infections	SCTSPA	67814005	neumonía lobulillar	C0006285	Bronchopneumonia	narrow		I	INFECPNEUMONIA	AESI	I_INFECPNEUMONIA_AESI
Pneumonia infections	SCTSPA	266352008	bronconeumonía debida a organismo no especificado	C0006285	Bronchopneumonia	narrow		I	INFECPNEUMONIA	AESI	I_INFECPNEUMONIA_AESI
Pneumonia infections	SCTSPA	396285007	bronconeumonía	C0006285	Bronchopneumonia	narrow		I	INFECPNEUMONIA	AESI	I_INFECPNEUMONIA_AESI
Pneumonia infections	SCTSPA	102361000119104	neumonía crónica	C4039254	Chronic pneumonia	exclude		I	INFECPNEUMONIA	AESI	I_INFECPNEUMONIA_AESI
Pneumonia infections	SCTSPA	266350000	neumonía lobar neumocócica	C2364009	Pneumococcal lobar pneumonia	narrow		I	INFECPNEUMONIA	AESI	I_INFECPNEUMONIA_AESI
Pneumonia infections	SCTSPA	64479007	neumonía causada por Klebsiella pneumoniae	C0519030	Pneumonia due to Klebsiella pneumoniae	narrow		I	INFECPNEUMONIA	AESI	I_INFECPNEUMONIA_AESI
Pneumonia infections	SCTSPA	196206008	[X]otra neumonía bacteriana	C0155858	Other bacterial pneumonia	narrow		I	INFECPNEUMONIA	AESI	I_INFECPNEUMONIA_AESI
Pneumonia infections	SCTSPA	195885007	otra neumonía bacteriana	C0155858	Other bacterial pneumonia	narrow		I	INFECPNEUMONIA	AESI	I_INFECPNEUMONIA_AESI
Pneumonia infections	SCTSPA	471272001	neumonía cavitaria	C0747674	Cavitary pneumonia	narrow		I	INFECPNEUMONIA	AESI	I_INFECPNEUMONIA_AESI
Pneumonia infections	SCTSPA	55679008	neumonía peribronquial	C0264377	Peribronchial pneumonia	narrow		I	INFECPNEUMONIA	AESI	I_INFECPNEUMONIA_AESI
Pneumonia infections	SCTSPA	47839005	neumonitis por aspiración	C0032290	Aspiration Pneumonia	narrow		I	INFECPNEUMONIA	AESI	I_INFECPNEUMONIA_AESI
Pneumonia infections	SCTSPA	422588002	neumonía por aspiración	C0032290	Aspiration Pneumonia	narrow		I	INFECPNEUMONIA	AESI	I_INFECPNEUMONIA_AESI
Pneumonia infections	SCTSPA	206284006	neumonía congénita producida por estreptococo hemolítico del grupo A	C0343321	Congenital group A hemolytic streptococcal pneumonia	exclude		I	INFECPNEUMONIA	AESI	I_INFECPNEUMONIA_AESI
Pneumonia infections	SCTSPA	111885006	SIDA con neumonía	C0276527	Pneumonia with AIDS (acquired immunodeficiency syndrome)	narrow		I	INFECPNEUMONIA	AESI	I_INFECPNEUMONIA_AESI
Pneumonia infections	SCTSPA	421671002	neumonía con síndrome de inmunodeficiencia adquirida	C0276527	Pneumonia with AIDS (acquired immunodeficiency syndrome)	narrow		I	INFECPNEUMONIA	AESI	I_INFECPNEUMONIA_AESI
Pneumonia infections	SCTSPA	37721008	SIDA con neumonía neumocócica	C0276524	Pneumococcal pneumonia with AIDS (acquired immunodeficiency syndrome)	narrow		I	INFECPNEUMONIA	AESI	I_INFECPNEUMONIA_AESI
Pneumonia infections	SCTSPA	420787001	neumonía neumocócica con síndrome de inmunodeficiencia adquirida	C0276524	Pneumococcal pneumonia with AIDS (acquired immunodeficiency syndrome)	narrow		I	INFECPNEUMONIA	AESI	I_INFECPNEUMONIA_AESI
Pneumonia infections	SCTSPA	64917006	neumonía causada por el virus parainfluenza	C0276333	Parainfluenza virus pneumonia	narrow		I	INFECPNEUMONIA	AESI	I_INFECPNEUMONIA_AESI
Pneumonia infections	SCTSPA	274103002	neumonia, SAI	C0032285	Pneumonia	narrow		I	INFECPNEUMONIA	AESI	I_INFECPNEUMONIA_AESI
Pneumonia infections	SCTSPA	155552002	neumonia, SAI	C0032285	Pneumonia	narrow		I	INFECPNEUMONIA	AESI	I_INFECPNEUMONIA_AESI
Pneumonia infections	SCTSPA	233604007	neumonía	C0032285	Pneumonia	narrow		I	INFECPNEUMONIA	AESI	I_INFECPNEUMONIA_AESI
Pneumonia infections	SCTSPA	60363000	neumonitis	C0032285	Pneumonia	narrow		I	INFECPNEUMONIA	AESI	I_INFECPNEUMONIA_AESI
Pneumonia infections	SCTSPA	155558003	neumonia, SAI	C0032285	Pneumonia	narrow		I	INFECPNEUMONIA	AESI	I_INFECPNEUMONIA_AESI
Pneumonia infections	SCTSPA	195887004	neumonía debida a otra bacteria especificada	C0032286	Pneumonia due to other specified bacteria	narrow		I	INFECPNEUMONIA	AESI	I_INFECPNEUMONIA_AESI
Pneumonia infections	SCTSPA	195908008	neumonía actinomicótica	C0339955	Actinomycotic pneumonia	narrow		I	INFECPNEUMONIA	AESI	I_INFECPNEUMONIA_AESI
Pneumonia infections	SCTSPA	191727003	neumonía posarampionosa	C1112452	Post measles pneumonia	narrow		I	INFECPNEUMONIA	AESI	I_INFECPNEUMONIA_AESI
Pneumonia infections	SCTSPA	28316002	neumonía secundaria a sarampión	C1112452	Post measles pneumonia	narrow		I	INFECPNEUMONIA	AESI	I_INFECPNEUMONIA_AESI
Pneumonia infections	SCTSPA	34050004	neumonía por virus respiratorio sincitial	C0152413	Pneumonia caused by respiratory syncytial virus	narrow		I	INFECPNEUMONIA	AESI	I_INFECPNEUMONIA_AESI
Pneumonia infections	SCTSPA	195881003	neumonía causada por virus sincicial respiratorio	C0152413	Pneumonia caused by respiratory syncytial virus	narrow		I	INFECPNEUMONIA	AESI	I_INFECPNEUMONIA_AESI
Pneumonia infections	SCTSPA	415125002	neumonía por Pneumocystis jiroveci	C1535939	Pneumocystis jiroveci pneumonia	narrow		I	INFECPNEUMONIA	AESI	I_INFECPNEUMONIA_AESI
Pneumonia infections	SCTSPA	57541005	neumocistosis pulmonar	C1535939	Pneumocystis jiroveci pneumonia	narrow		I	INFECPNEUMONIA	AESI	I_INFECPNEUMONIA_AESI
Pneumonia infections	SCTSPA	85469005	neumonía hipostásica	C0264522	Hypostatic pneumonia	narrow		I	INFECPNEUMONIA	AESI	I_INFECPNEUMONIA_AESI
Pneumonia infections	SCTSPA	425464007	neumonía hospitalaria	C0949083	Hospital acquired pneumonia	narrow		I	INFECPNEUMONIA	AESI	I_INFECPNEUMONIA_AESI
Pneumonia infections	SCTSPA	10625711000119105	bronconeumonía causada por Streptococcus pneumoniae	C4040856	Bronchopneumonia caused by Streptococcus pneumoniae	narrow		I	INFECPNEUMONIA	AESI	I_INFECPNEUMONIA_AESI
Pneumonia infections	SCTSPA	123590007	neumonía focal	C1290339	Focal pneumonia	narrow		I	INFECPNEUMONIA	AESI	I_INFECPNEUMONIA_AESI
Pneumonia infections	SCTSPA	10625231000119106	bronconeumonía causada por Haemophilus influenzae	C4040491	Bronchopneumonia caused by Haemophilus influenzae	narrow		I	INFECPNEUMONIA	AESI	I_INFECPNEUMONIA_AESI
Pneumonia infections	SCTSPA	233613009	neumonía micótica	C0339961	Fungal pneumonia	narrow		I	INFECPNEUMONIA	AESI	I_INFECPNEUMONIA_AESI
Pneumonia infections	SCTSPA	407671000	neumonía bilateral	C1142578	Bilateral pneumonia	narrow		I	INFECPNEUMONIA	AESI	I_INFECPNEUMONIA_AESI
Pneumonia infections	SCTSPA	233619008	neumonía neonatal	C0339968	Neonatal pneumonia	narrow		I	INFECPNEUMONIA	AESI	I_INFECPNEUMONIA_AESI
Pneumonia infections	SCTSPA	233617005	neumonía hemorrágica	C0339965	Hemorrhagic pneumonia	narrow		I	INFECPNEUMONIA	AESI	I_INFECPNEUMONIA_AESI
Pneumonia infections	SCTSPA	371072008	neumonía posobstructiva	C0747690	Postobstructive pneumonia	narrow		I	INFECPNEUMONIA	AESI	I_INFECPNEUMONIA_AESI
Pneumonia infections	SCTSPA	7063008	neumonía gangrenosa	C0264515	Pneumonia, Necrotizing	narrow		I	INFECPNEUMONIA	AESI	I_INFECPNEUMONIA_AESI
Pneumonia infections	SCTSPA	196204006	[X]neumonía debida a otros virus	C0348677	Other viral pneumonia	narrow		I	INFECPNEUMONIA	AESI	I_INFECPNEUMONIA_AESI
Pneumonia infections	SCTSPA	196205007	[X]neumonía debida a otra bacteria aeróbica gramnegativa	C0348678	Pneumonia due to other aerobic Gram-negative bacteria	narrow		I	INFECPNEUMONIA	AESI	I_INFECPNEUMONIA_AESI
Pneumonia infections	SCTSPA	42964004	gripe con neumonía	C0155870	Pneumonia and influenza	narrow		I	INFECPNEUMONIA	AESI	I_INFECPNEUMONIA_AESI
Pneumonia infections	SCTSPA	195921001	gripe con neumonía, SAI	C0155870	Pneumonia and influenza	narrow		I	INFECPNEUMONIA	AESI	I_INFECPNEUMONIA_AESI
Pneumonia infections	SCTSPA	195878008	neumonía y gripe	C0155870	Pneumonia and influenza	narrow		I	INFECPNEUMONIA	AESI	I_INFECPNEUMONIA_AESI
Pneumonia infections	SCTSPA	699014000	neumonía recurrente	C0694550	Recurrent pneumonia	narrow		I	INFECPNEUMONIA	AESI	I_INFECPNEUMONIA_AESI
Pneumonia infections	SCTSPA	195883000	neumonía viral, SAI	C0032310	Pneumonia, Viral	narrow		I	INFECPNEUMONIA	AESI	I_INFECPNEUMONIA_AESI
Pneumonia infections	SCTSPA	75570004	neumonía viral	C0032310	Pneumonia, Viral	narrow		I	INFECPNEUMONIA	AESI	I_INFECPNEUMONIA_AESI
Pneumonia infections	SCTSPA	123591006	neumonía confluente	C1290340	Confluent pneumonia	narrow		I	INFECPNEUMONIA	AESI	I_INFECPNEUMONIA_AESI
Pneumonia infections	SCTSPA	233620002	neumonía por parásitos	C0339969	Pneumonia due to parasitic infestation	narrow		I	INFECPNEUMONIA	AESI	I_INFECPNEUMONIA_AESI
Pneumonia infections	SCTSPA	70036007	neumonía por Haemophilus influenzae	C0276026	Haemophilus influenzae pneumonia	narrow		I	INFECPNEUMONIA	AESI	I_INFECPNEUMONIA_AESI
Pneumonia infections	SCTSPA	429271009	neumonía asociada con el uso de respirador	C1701940	Pneumonia, Ventilator-Associated	narrow		I	INFECPNEUMONIA	AESI	I_INFECPNEUMONIA_AESI
Pneumonia infections	SCTSPA	10625671000119106	bronconeumonía causada por Streptococcus	C4040383	Bronchopneumonia caused by Streptococcus	narrow		I	INFECPNEUMONIA	AESI	I_INFECPNEUMONIA_AESI
Pneumonia infections	SCTSPA	314978007	neumonía posquirúrgica	C1279386	Postoperative pneumonia	narrow		I	INFECPNEUMONIA	AESI	I_INFECPNEUMONIA_AESI
Pneumonia infections	SCTSPA	41207000	neumonía por adenovirus	C0276156	Adenoviral pneumonia	narrow		I	INFECPNEUMONIA	AESI	I_INFECPNEUMONIA_AESI
Pneumonia infections	SCTSPA	35031000119100	neumonía aguda por aspiración	C4023111	Acute aspiration pneumonia	narrow		I	INFECPNEUMONIA	AESI	I_INFECPNEUMONIA_AESI
Pneumonia infections	SCTSPA	206291009	neumonía congénita, SAI	C0158935	Congenital pneumonia	exclude		I	INFECPNEUMONIA	AESI	I_INFECPNEUMONIA_AESI
Pneumonia infections	SCTSPA	78895009	neumonía congénita	C0158935	Congenital pneumonia	exclude		I	INFECPNEUMONIA	AESI	I_INFECPNEUMONIA_AESI
Pneumonia infections	SCTSPA	64667001	neumonía intersticial	C0206061	Pneumonia, Interstitial	narrow		I	INFECPNEUMONIA	AESI	I_INFECPNEUMONIA_AESI
Pneumonia infections	SCTSPA	61884008	neumonía por Achromobacter	C0276071	Achromobacter pneumonia	narrow		I	INFECPNEUMONIA	AESI	I_INFECPNEUMONIA_AESI
Pneumonia infections	SCTSPA	34020007	neumonía causada por Streptococcus	C0155862	Streptococcal pneumonia	narrow		I	INFECPNEUMONIA	AESI	I_INFECPNEUMONIA_AESI
Pneumonia infections	SCTSPA	54339004	neumonía neumocócica	C0155862	Streptococcal pneumonia	narrow		I	INFECPNEUMONIA	AESI	I_INFECPNEUMONIA_AESI
Pneumonia infections	SCTSPA	233607000	neumonía por neumococos	C0155862	Streptococcal pneumonia	narrow		I	INFECPNEUMONIA	AESI	I_INFECPNEUMONIA_AESI
Pneumonia infections	SCTSPA	155553007	Bacterial pneumonia NOS	C0004626	Pneumonia, Bacterial	narrow		I	INFECPNEUMONIA	AESI	I_INFECPNEUMONIA_AESI
Pneumonia infections	SCTSPA	195891009	neumonía debida a bacterias, SAI	C0004626	Pneumonia, Bacterial	narrow		I	INFECPNEUMONIA	AESI	I_INFECPNEUMONIA_AESI
Pneumonia infections	SCTSPA	53084003	neumonía bacteriana	C0004626	Pneumonia, Bacterial	narrow		I	INFECPNEUMONIA	AESI	I_INFECPNEUMONIA_AESI
Pneumonia infections	SCTSPA	195892002	neumonía bacteriana, SAI	C0004626	Pneumonia, Bacterial	narrow		I	INFECPNEUMONIA	AESI	I_INFECPNEUMONIA_AESI
Pneumonia infections	SCTSPA	196112005	absceso de pulmón con neumonía	C0348806	Abscess of lung with pneumonia	narrow		I	INFECPNEUMONIA	AESI	I_INFECPNEUMONIA_AESI
Pneumonia infections	SCTSPA	385093006	neumonía extrahospitalaria	C0694549	Community-Acquired Pneumonia	narrow		I	INFECPNEUMONIA	AESI	I_INFECPNEUMONIA_AESI
Pneumonia infections	SCTSPA	441942006	neumonía causada por Streptococcus pyogenes	C2062470	Pneumonia caused by Streptococcus pyogenes	narrow		I	INFECPNEUMONIA	AESI	I_INFECPNEUMONIA_AESI
Pneumonia infections	SCTSPA	22754005	neumonía estafilocócica	C0032308	Staphylococcal Pneumonia	narrow		I	INFECPNEUMONIA	AESI	I_INFECPNEUMONIA_AESI
Pneumonia infections	SCTSPA	65141002	neumonía por cuerpo extraño	C0264386	Foreign body pneumonia	narrow		I	INFECPNEUMONIA	AESI	I_INFECPNEUMONIA_AESI
Pneumonia infections	SCTSPA	57702005	neumonía no resuelta	C0264381	Unresolved pneumonia	possible		I	INFECPNEUMONIA	AESI	I_INFECPNEUMONIA_AESI
Pneumonia infections	SCTSPA	41381004	neumonía causada por Pseudomonas	C0155860	Pneumonia caused by Pseudomonas	narrow		I	INFECPNEUMONIA	AESI	I_INFECPNEUMONIA_AESI
Pneumonia infections	SCTSPA	195886008	neumonía estreptocócica del grupo B	C0348801	Group B streptococcal pneumonia	narrow		I	INFECPNEUMONIA	AESI	I_INFECPNEUMONIA_AESI
Pneumonia infections	SCTSPA	278516003	neumonía lobular	C0032300	Lobar Pneumonia	narrow		I	INFECPNEUMONIA	AESI	I_INFECPNEUMONIA_AESI
Pneumonia infections	SCTSPA	46970008	neumonía causada por Mycoplasma pneumoniae	C0032302	Mycoplasma pneumonia	narrow		I	INFECPNEUMONIA	AESI	I_INFECPNEUMONIA_AESI
Pneumonia infections	SCTSPA	276694004	neumonía neonatal adquirida	C0349496	Acquired neonatal pneumonia	narrow		I	INFECPNEUMONIA	AESI	I_INFECPNEUMONIA_AESI
Pneumonia infections	SCTSPA	196211005	[X]neumonía en enfermedades parasitarias clasificadas en otra parte	C0348683	[X]Pneumonia in parasitic diseases classified elsewhere	narrow		I	INFECPNEUMONIA	AESI	I_INFECPNEUMONIA_AESI
Pneumonia infections	SNOMEDCT_US	51530003	Pneumonia caused by Escherichia coli	C0276089	Pneumonia caused by Escherichia coli	narrow		I	INFECPNEUMONIA	AESI	I_INFECPNEUMONIA_AESI
Pneumonia infections	SNOMEDCT_US	195914001	Bronchopneumonia due to unspecified organism	C0006285	Bronchopneumonia	narrow		I	INFECPNEUMONIA	AESI	I_INFECPNEUMONIA_AESI
Pneumonia infections	SNOMEDCT_US	67814005	Lobular pneumonia	C0006285	Bronchopneumonia	narrow		I	INFECPNEUMONIA	AESI	I_INFECPNEUMONIA_AESI
Pneumonia infections	SNOMEDCT_US	155551009	Bronchopneumonia	C0006285	Bronchopneumonia	narrow		I	INFECPNEUMONIA	AESI	I_INFECPNEUMONIA_AESI
Pneumonia infections	SNOMEDCT_US	266352008	Bronchopneumonia due to unspecified organism	C0006285	Bronchopneumonia	narrow		I	INFECPNEUMONIA	AESI	I_INFECPNEUMONIA_AESI
Pneumonia infections	SNOMEDCT_US	396285007	Bronchopneumonia	C0006285	Bronchopneumonia	narrow		I	INFECPNEUMONIA	AESI	I_INFECPNEUMONIA_AESI
Pneumonia infections	SNOMEDCT_US	102361000119104	Chronic pneumonia	C4039254	Chronic pneumonia	exclude		I	INFECPNEUMONIA	AESI	I_INFECPNEUMONIA_AESI
Pneumonia infections	SNOMEDCT_US	155550005	Lobar -pneumococcal -pneumonia	C2364009	Pneumococcal lobar pneumonia	narrow		I	INFECPNEUMONIA	AESI	I_INFECPNEUMONIA_AESI
Pneumonia infections	SNOMEDCT_US	266350000	Pneumococcal lobar pneumonia	C2364009	Pneumococcal lobar pneumonia	narrow		I	INFECPNEUMONIA	AESI	I_INFECPNEUMONIA_AESI
Pneumonia infections	SNOMEDCT_US	266392005	Lobar -pneumococcal -pneumonia	C2364009	Pneumococcal lobar pneumonia	narrow		I	INFECPNEUMONIA	AESI	I_INFECPNEUMONIA_AESI
Pneumonia infections	SNOMEDCT_US	195884006	Lobar (pneumococcal) pneumonia	C2364009	Pneumococcal lobar pneumonia	narrow		I	INFECPNEUMONIA	AESI	I_INFECPNEUMONIA_AESI
Pneumonia infections	SNOMEDCT_US	64479007	Pneumonia caused by Klebsiella pneumoniae	C0519030	Pneumonia due to Klebsiella pneumoniae	narrow		I	INFECPNEUMONIA	AESI	I_INFECPNEUMONIA_AESI
Pneumonia infections	SNOMEDCT_US	196206008	[X]Other bacterial pneumonia	C0155858	Other bacterial pneumonia	narrow		I	INFECPNEUMONIA	AESI	I_INFECPNEUMONIA_AESI
Pneumonia infections	SNOMEDCT_US	195885007	Chest infection - other bacterial pneumonia	C0155858	Other bacterial pneumonia	narrow		I	INFECPNEUMONIA	AESI	I_INFECPNEUMONIA_AESI
Pneumonia infections	SNOMEDCT_US	471272001	Cavitary pneumonia	C0747674	Cavitary pneumonia	narrow		I	INFECPNEUMONIA	AESI	I_INFECPNEUMONIA_AESI
Pneumonia infections	SNOMEDCT_US	55679008	Peribronchial pneumonia	C0264377	Peribronchial pneumonia	narrow		I	INFECPNEUMONIA	AESI	I_INFECPNEUMONIA_AESI
Pneumonia infections	SNOMEDCT_US	47839005	Aspiration pneumonitis	C0032290	Aspiration Pneumonia	narrow		I	INFECPNEUMONIA	AESI	I_INFECPNEUMONIA_AESI
Pneumonia infections	SNOMEDCT_US	422588002	Aspiration pneumonia	C0032290	Aspiration Pneumonia	narrow		I	INFECPNEUMONIA	AESI	I_INFECPNEUMONIA_AESI
Pneumonia infections	SNOMEDCT_US	206284006	Congenital group A hemolytic streptococcal pneumonia	C0343321	Congenital group A hemolytic streptococcal pneumonia	exclude		I	INFECPNEUMONIA	AESI	I_INFECPNEUMONIA_AESI
Pneumonia infections	SNOMEDCT_US	111885006	AIDS with pneumonia	C0276527	Pneumonia with AIDS (acquired immunodeficiency syndrome)	narrow		I	INFECPNEUMONIA	AESI	I_INFECPNEUMONIA_AESI
Pneumonia infections	SNOMEDCT_US	421671002	Pneumonia with AIDS (acquired immunodeficiency syndrome)	C0276527	Pneumonia with AIDS (acquired immunodeficiency syndrome)	narrow		I	INFECPNEUMONIA	AESI	I_INFECPNEUMONIA_AESI
Pneumonia infections	SNOMEDCT_US	37721008	AIDS with pneumococcal pneumonia	C0276524	Pneumococcal pneumonia with AIDS (acquired immunodeficiency syndrome)	narrow		I	INFECPNEUMONIA	AESI	I_INFECPNEUMONIA_AESI
Pneumonia infections	SNOMEDCT_US	420787001	Pneumococcal pneumonia with AIDS (acquired immunodeficiency syndrome)	C0276524	Pneumococcal pneumonia with AIDS (acquired immunodeficiency syndrome)	narrow		I	INFECPNEUMONIA	AESI	I_INFECPNEUMONIA_AESI
Pneumonia infections	SNOMEDCT_US	64917006	Parainfluenza virus pneumonia	C0276333	Parainfluenza virus pneumonia	narrow		I	INFECPNEUMONIA	AESI	I_INFECPNEUMONIA_AESI
Pneumonia infections	SNOMEDCT_US	274103002	Pneumonia NOS	C0032285	Pneumonia	narrow		I	INFECPNEUMONIA	AESI	I_INFECPNEUMONIA_AESI
Pneumonia infections	SNOMEDCT_US	155548002	Pneumonia and influenza	C0032285	Pneumonia	narrow		I	INFECPNEUMONIA	AESI	I_INFECPNEUMONIA_AESI
Pneumonia infections	SNOMEDCT_US	155552002	Pneumonia NOS	C0032285	Pneumonia	narrow		I	INFECPNEUMONIA	AESI	I_INFECPNEUMONIA_AESI
Pneumonia infections	SNOMEDCT_US	266391003	Pneumonia and influenza	C0032285	Pneumonia	narrow		I	INFECPNEUMONIA	AESI	I_INFECPNEUMONIA_AESI
Pneumonia infections	SNOMEDCT_US	233604007	Pneumonia	C0032285	Pneumonia	narrow		I	INFECPNEUMONIA	AESI	I_INFECPNEUMONIA_AESI
Pneumonia infections	SNOMEDCT_US	60363000	Pneumonitis, NOS	C0032285	Pneumonia	narrow		I	INFECPNEUMONIA	AESI	I_INFECPNEUMONIA_AESI
Pneumonia infections	SNOMEDCT_US	155558003	Pneumonia NOS	C0032285	Pneumonia	narrow		I	INFECPNEUMONIA	AESI	I_INFECPNEUMONIA_AESI
Pneumonia infections	SNOMEDCT_US	195887004	Pneumonia due to other specified bacteria	C0032286	Pneumonia due to other specified bacteria	narrow		I	INFECPNEUMONIA	AESI	I_INFECPNEUMONIA_AESI
Pneumonia infections	SNOMEDCT_US	195908008	Actinomycotic pneumonia	C0339955	Actinomycotic pneumonia	narrow		I	INFECPNEUMONIA	AESI	I_INFECPNEUMONIA_AESI
Pneumonia infections	SNOMEDCT_US	191727003	Post measles pneumonia	C1112452	Post measles pneumonia	narrow		I	INFECPNEUMONIA	AESI	I_INFECPNEUMONIA_AESI
Pneumonia infections	SNOMEDCT_US	154340001	Postmeasles pneumonia	C1112452	Post measles pneumonia	narrow		I	INFECPNEUMONIA	AESI	I_INFECPNEUMONIA_AESI
Pneumonia infections	SNOMEDCT_US	28316002	Postmeasles pneumonia	C1112452	Post measles pneumonia	narrow		I	INFECPNEUMONIA	AESI	I_INFECPNEUMONIA_AESI
Pneumonia infections	SNOMEDCT_US	186558003	Postmeasles pneumonia	C1112452	Post measles pneumonia	narrow		I	INFECPNEUMONIA	AESI	I_INFECPNEUMONIA_AESI
Pneumonia infections	SNOMEDCT_US	34050004	Respiratory syncytial virus pneumonia	C0152413	Pneumonia caused by respiratory syncytial virus	narrow		I	INFECPNEUMONIA	AESI	I_INFECPNEUMONIA_AESI
Pneumonia infections	SNOMEDCT_US	195881003	Pneumonia caused by respiratory syncytial virus	C0152413	Pneumonia caused by respiratory syncytial virus	narrow		I	INFECPNEUMONIA	AESI	I_INFECPNEUMONIA_AESI
Pneumonia infections	SNOMEDCT_US	155557008	Pneumocystis carinii pneumonia	C1535939	Pneumocystis jiroveci pneumonia	narrow		I	INFECPNEUMONIA	AESI	I_INFECPNEUMONIA_AESI
Pneumonia infections	SNOMEDCT_US	415125002	Pneumocystosis pneumonia	C1535939	Pneumocystis jiroveci pneumonia	narrow		I	INFECPNEUMONIA	AESI	I_INFECPNEUMONIA_AESI
Pneumonia infections	SNOMEDCT_US	57541005	Interstitial plasma cell pneumonia	C1535939	Pneumocystis jiroveci pneumonia	narrow		I	INFECPNEUMONIA	AESI	I_INFECPNEUMONIA_AESI
Pneumonia infections	SNOMEDCT_US	85469005	Hypostatic pneumonia	C0264522	Hypostatic pneumonia	narrow		I	INFECPNEUMONIA	AESI	I_INFECPNEUMONIA_AESI
Pneumonia infections	SNOMEDCT_US	425464007	Hospital acquired pneumonia	C0949083	Hospital acquired pneumonia	narrow		I	INFECPNEUMONIA	AESI	I_INFECPNEUMONIA_AESI
Pneumonia infections	SNOMEDCT_US	10625711000119105	Bronchopneumonia caused by Streptococcus pneumoniae	C4040856	Bronchopneumonia caused by Streptococcus pneumoniae	narrow		I	INFECPNEUMONIA	AESI	I_INFECPNEUMONIA_AESI
Pneumonia infections	SNOMEDCT_US	123590007	Focal pneumonia	C1290339	Focal pneumonia	narrow		I	INFECPNEUMONIA	AESI	I_INFECPNEUMONIA_AESI
Pneumonia infections	SNOMEDCT_US	10625231000119106	Bronchopneumonia caused by Haemophilus influenzae	C4040491	Bronchopneumonia caused by Haemophilus influenzae	narrow		I	INFECPNEUMONIA	AESI	I_INFECPNEUMONIA_AESI
Pneumonia infections	SNOMEDCT_US	233613009	Fungal pneumonia	C0339961	Fungal pneumonia	narrow		I	INFECPNEUMONIA	AESI	I_INFECPNEUMONIA_AESI
Pneumonia infections	SNOMEDCT_US	407671000	Bilateral pneumonia	C1142578	Bilateral pneumonia	narrow		I	INFECPNEUMONIA	AESI	I_INFECPNEUMONIA_AESI
Pneumonia infections	SNOMEDCT_US	233619008	Neonatal pneumonia	C0339968	Neonatal pneumonia	narrow		I	INFECPNEUMONIA	AESI	I_INFECPNEUMONIA_AESI
Pneumonia infections	SNOMEDCT_US	233617005	Hemorrhagic pneumonia	C0339965	Hemorrhagic pneumonia	narrow		I	INFECPNEUMONIA	AESI	I_INFECPNEUMONIA_AESI
Pneumonia infections	SNOMEDCT_US	371072008	Postobstructive pneumonia	C0747690	Postobstructive pneumonia	narrow		I	INFECPNEUMONIA	AESI	I_INFECPNEUMONIA_AESI
Pneumonia infections	SNOMEDCT_US	7063008	Gangrenous pneumonia	C0264515	Pneumonia, Necrotizing	narrow		I	INFECPNEUMONIA	AESI	I_INFECPNEUMONIA_AESI
Pneumonia infections	SNOMEDCT_US	196110002	Gangrenous pneumonia	C0264515	Pneumonia, Necrotizing	narrow		I	INFECPNEUMONIA	AESI	I_INFECPNEUMONIA_AESI
Pneumonia infections	SNOMEDCT_US	196204006	[X]Other viral pneumonia	C0348677	Other viral pneumonia	narrow		I	INFECPNEUMONIA	AESI	I_INFECPNEUMONIA_AESI
Pneumonia infections	SNOMEDCT_US	196205007	[X]Pneumonia due to other aerobic gram-negative bacteria	C0348678	Pneumonia due to other aerobic Gram-negative bacteria	narrow		I	INFECPNEUMONIA	AESI	I_INFECPNEUMONIA_AESI
Pneumonia infections	SNOMEDCT_US	195890005	[X]Pneumonia due to other aerobic gram-negative bacteria	C0348678	Pneumonia due to other aerobic Gram-negative bacteria	narrow		I	INFECPNEUMONIA	AESI	I_INFECPNEUMONIA_AESI
Pneumonia infections	SNOMEDCT_US	155560001	Influenzal pneumonia	C0155870	Pneumonia and influenza	narrow		I	INFECPNEUMONIA	AESI	I_INFECPNEUMONIA_AESI
Pneumonia infections	SNOMEDCT_US	42964004	Influenzal pneumonia	C0155870	Pneumonia and influenza	narrow		I	INFECPNEUMONIA	AESI	I_INFECPNEUMONIA_AESI
Pneumonia infections	SNOMEDCT_US	195921001	Influenza with pneumonia NOS	C0155870	Pneumonia and influenza	narrow		I	INFECPNEUMONIA	AESI	I_INFECPNEUMONIA_AESI
Pneumonia infections	SNOMEDCT_US	195878008	Pneumonia and influenza	C0155870	Pneumonia and influenza	narrow		I	INFECPNEUMONIA	AESI	I_INFECPNEUMONIA_AESI
Pneumonia infections	SNOMEDCT_US	699014000	Recurrent pneumonia	C0694550	Recurrent pneumonia	narrow		I	INFECPNEUMONIA	AESI	I_INFECPNEUMONIA_AESI
Pneumonia infections	SNOMEDCT_US	155549005	Viral pneumonia	C0032310	Pneumonia, Viral	narrow		I	INFECPNEUMONIA	AESI	I_INFECPNEUMONIA_AESI
Pneumonia infections	SNOMEDCT_US	195883000	Viral pneumonia NOS	C0032310	Pneumonia, Viral	narrow		I	INFECPNEUMONIA	AESI	I_INFECPNEUMONIA_AESI
Pneumonia infections	SNOMEDCT_US	75570004	Viral pneumonia	C0032310	Pneumonia, Viral	narrow		I	INFECPNEUMONIA	AESI	I_INFECPNEUMONIA_AESI
Pneumonia infections	SNOMEDCT_US	195880002	Chest infection - viral pneumonia	C0032310	Pneumonia, Viral	narrow		I	INFECPNEUMONIA	AESI	I_INFECPNEUMONIA_AESI
Pneumonia infections	SNOMEDCT_US	123591006	Confluent pneumonia	C1290340	Confluent pneumonia	narrow		I	INFECPNEUMONIA	AESI	I_INFECPNEUMONIA_AESI
Pneumonia infections	SNOMEDCT_US	233620002	Pneumonia due to parasitic infestation	C0339969	Pneumonia due to parasitic infestation	narrow		I	INFECPNEUMONIA	AESI	I_INFECPNEUMONIA_AESI
Pneumonia infections	SNOMEDCT_US	70036007	Haemophilus influenzae pneumonia	C0276026	Haemophilus influenzae pneumonia	narrow		I	INFECPNEUMONIA	AESI	I_INFECPNEUMONIA_AESI
Pneumonia infections	SNOMEDCT_US	429271009	Ventilator associated pneumonia	C1701940	Pneumonia, Ventilator-Associated	narrow		I	INFECPNEUMONIA	AESI	I_INFECPNEUMONIA_AESI
Pneumonia infections	SNOMEDCT_US	10625671000119106	Bronchopneumonia caused by Streptococcus	C4040383	Bronchopneumonia caused by Streptococcus	narrow		I	INFECPNEUMONIA	AESI	I_INFECPNEUMONIA_AESI
Pneumonia infections	SNOMEDCT_US	195919006	Postoperative pneumonia	C1279386	Postoperative pneumonia	narrow		I	INFECPNEUMONIA	AESI	I_INFECPNEUMONIA_AESI
Pneumonia infections	SNOMEDCT_US	314978007	Postoperative pneumonia	C1279386	Postoperative pneumonia	narrow		I	INFECPNEUMONIA	AESI	I_INFECPNEUMONIA_AESI
Pneumonia infections	SNOMEDCT_US	41207000	Adenoviral pneumonia	C0276156	Adenoviral pneumonia	narrow		I	INFECPNEUMONIA	AESI	I_INFECPNEUMONIA_AESI
Pneumonia infections	SNOMEDCT_US	35031000119100	Acute aspiration pneumonia	C4023111	Acute aspiration pneumonia	narrow		I	INFECPNEUMONIA	AESI	I_INFECPNEUMONIA_AESI
Pneumonia infections	SNOMEDCT_US	157109005	Congenital pneumonia	C0158935	Congenital pneumonia	exclude		I	INFECPNEUMONIA	AESI	I_INFECPNEUMONIA_AESI
Pneumonia infections	SNOMEDCT_US	206291009	Congenital pneumonia NOS	C0158935	Congenital pneumonia	exclude		I	INFECPNEUMONIA	AESI	I_INFECPNEUMONIA_AESI
Pneumonia infections	SNOMEDCT_US	78895009	Congenital pneumonia	C0158935	Congenital pneumonia	exclude		I	INFECPNEUMONIA	AESI	I_INFECPNEUMONIA_AESI
Pneumonia infections	SNOMEDCT_US	64667001	Interstitial pneumonia	C0206061	Pneumonia, Interstitial	narrow		I	INFECPNEUMONIA	AESI	I_INFECPNEUMONIA_AESI
Pneumonia infections	SNOMEDCT_US	61884008	Achromobacter pneumonia	C0276071	Achromobacter pneumonia	narrow		I	INFECPNEUMONIA	AESI	I_INFECPNEUMONIA_AESI
Pneumonia infections	SNOMEDCT_US	34020007	Pneumonia caused by Streptococcus	C0155862	Streptococcal pneumonia	narrow		I	INFECPNEUMONIA	AESI	I_INFECPNEUMONIA_AESI
Pneumonia infections	SNOMEDCT_US	54339004	Pneumococcal pneumonia	C0155862	Streptococcal pneumonia	narrow		I	INFECPNEUMONIA	AESI	I_INFECPNEUMONIA_AESI
Pneumonia infections	SNOMEDCT_US	233607000	Pneumococcal pneumonia	C0155862	Streptococcal pneumonia	narrow		I	INFECPNEUMONIA	AESI	I_INFECPNEUMONIA_AESI
Pneumonia infections	SNOMEDCT_US	155553007	Bacterial pneumonia NOS	C0004626	Pneumonia, Bacterial	narrow		I	INFECPNEUMONIA	AESI	I_INFECPNEUMONIA_AESI
Pneumonia infections	SNOMEDCT_US	195891009	Pneumonia due to bacteria NOS	C0004626	Pneumonia, Bacterial	narrow		I	INFECPNEUMONIA	AESI	I_INFECPNEUMONIA_AESI
Pneumonia infections	SNOMEDCT_US	53084003	Bacterial pneumonia	C0004626	Pneumonia, Bacterial	narrow		I	INFECPNEUMONIA	AESI	I_INFECPNEUMONIA_AESI
Pneumonia infections	SNOMEDCT_US	195892002	Bacterial pneumonia NOS	C0004626	Pneumonia, Bacterial	narrow		I	INFECPNEUMONIA	AESI	I_INFECPNEUMONIA_AESI
Pneumonia infections	SNOMEDCT_US	196112005	Abscess of lung with pneumonia	C0348806	Abscess of lung with pneumonia	narrow		I	INFECPNEUMONIA	AESI	I_INFECPNEUMONIA_AESI
Pneumonia infections	SNOMEDCT_US	385093006	Community acquired pneumonia	C0694549	Community-Acquired Pneumonia	narrow		I	INFECPNEUMONIA	AESI	I_INFECPNEUMONIA_AESI
Pneumonia infections	SNOMEDCT_US	441942006	Pneumonia caused by Streptococcus pyogenes	C2062470	Pneumonia caused by Streptococcus pyogenes	narrow		I	INFECPNEUMONIA	AESI	I_INFECPNEUMONIA_AESI
Pneumonia infections	SNOMEDCT_US	22754005	Staphylococcal pneumonia	C0032308	Staphylococcal Pneumonia	narrow		I	INFECPNEUMONIA	AESI	I_INFECPNEUMONIA_AESI
Pneumonia infections	SNOMEDCT_US	65141002	Foreign body pneumonia	C0264386	Foreign body pneumonia	narrow		I	INFECPNEUMONIA	AESI	I_INFECPNEUMONIA_AESI
Pneumonia infections	SNOMEDCT_US	57702005	Unresolved pneumonia	C0264381	Unresolved pneumonia	possible		I	INFECPNEUMONIA	AESI	I_INFECPNEUMONIA_AESI
Pneumonia infections	SNOMEDCT_US	41381004	Pneumonia caused by Pseudomonas	C0155860	Pneumonia caused by Pseudomonas	narrow		I	INFECPNEUMONIA	AESI	I_INFECPNEUMONIA_AESI
Pneumonia infections	SNOMEDCT_US	195886008	Group B streptococcal pneumonia	C0348801	Group B streptococcal pneumonia	narrow		I	INFECPNEUMONIA	AESI	I_INFECPNEUMONIA_AESI
Pneumonia infections	SNOMEDCT_US	278516003	Lobar pneumonia	C0032300	Lobar Pneumonia	narrow		I	INFECPNEUMONIA	AESI	I_INFECPNEUMONIA_AESI
Pneumonia infections	SNOMEDCT_US	46970008	Pneumonia caused by Mycoplasma pneumoniae	C0032302	Mycoplasma pneumonia	narrow		I	INFECPNEUMONIA	AESI	I_INFECPNEUMONIA_AESI
Pneumonia infections	SNOMEDCT_US	195895000	Mycoplasmal pneumonia	C0032302	Mycoplasma pneumonia	narrow		I	INFECPNEUMONIA	AESI	I_INFECPNEUMONIA_AESI
Pneumonia infections	SNOMEDCT_US	195894001	Mycoplasmal pneumonia	C0032302	Mycoplasma pneumonia	narrow		I	INFECPNEUMONIA	AESI	I_INFECPNEUMONIA_AESI
Pneumonia infections	SNOMEDCT_US	155554001	Mycoplasmal pneumonia	C0032302	Mycoplasma pneumonia	narrow		I	INFECPNEUMONIA	AESI	I_INFECPNEUMONIA_AESI
Pneumonia infections	SNOMEDCT_US	276694004	Acquired neonatal pneumonia	C0349496	Acquired neonatal pneumonia	narrow		I	INFECPNEUMONIA	AESI	I_INFECPNEUMONIA_AESI
Pneumonia infections	SNOMEDCT_US	196211005	[X]Pneumonia in parasitic diseases classified elsewhere	C0348683	[X]Pneumonia in parasitic diseases classified elsewhere	narrow		I	INFECPNEUMONIA	AESI	I_INFECPNEUMONIA_AESI
Pneumonia infections	ICD10	J15.5	Pneumonia due to Escherichia coli	C0276089	Pneumonia caused by Escherichia coli	narrow		I	INFECPNEUMONIA	AESI	I_INFECPNEUMONIA_AESI
Pneumonia infections	ICD10	J18.0	Bronchopneumonia, unspecified	C0006285	Bronchopneumonia	narrow		I	INFECPNEUMONIA	AESI	I_INFECPNEUMONIA_AESI
Pneumonia infections	ICD10	J15.0	Pneumonia due to Klebsiella pneumoniae	C0519030	Pneumonia due to Klebsiella pneumoniae	narrow		I	INFECPNEUMONIA	AESI	I_INFECPNEUMONIA_AESI
Pneumonia infections	ICD10	J12.2	Parainfluenza virus pneumonia	C0276333	Parainfluenza virus pneumonia	narrow		I	INFECPNEUMONIA	AESI	I_INFECPNEUMONIA_AESI
Pneumonia infections	ICD10	J16.8	Pneumonia due to other specified infectious organisms	C0032285	Pneumonia	narrow		I	INFECPNEUMONIA	AESI	I_INFECPNEUMONIA_AESI
Pneumonia infections	ICD10	J17	Pneumonia in diseases classified elsewhere	C0032285	Pneumonia	narrow		I	INFECPNEUMONIA	AESI	I_INFECPNEUMONIA_AESI
Pneumonia infections	ICD10	J17.8	Pneumonia in other diseases classified elsewhere	C0032285	Pneumonia	narrow		I	INFECPNEUMONIA	AESI	I_INFECPNEUMONIA_AESI
Pneumonia infections	ICD10	J18.9	Pneumonia, unspecified	C0032285	Pneumonia	narrow		I	INFECPNEUMONIA	AESI	I_INFECPNEUMONIA_AESI
Pneumonia infections	ICD10	J16	Pneumonia due to other infectious organisms, not elsewhere classified	C0032285	Pneumonia	narrow		I	INFECPNEUMONIA	AESI	I_INFECPNEUMONIA_AESI
Pneumonia infections	ICD10	J12.1	Respiratory syncytial virus pneumonia	C0152413	Pneumonia caused by respiratory syncytial virus	narrow		I	INFECPNEUMONIA	AESI	I_INFECPNEUMONIA_AESI
Pneumonia infections	ICD10	J18.2	Hypostatic pneumonia, unspecified	C0264522	Hypostatic pneumonia	narrow		I	INFECPNEUMONIA	AESI	I_INFECPNEUMONIA_AESI
Pneumonia infections	ICD10	J17.2	Pneumonia in mycoses	C0339961	Fungal pneumonia	narrow		I	INFECPNEUMONIA	AESI	I_INFECPNEUMONIA_AESI
Pneumonia infections	ICD10	J10.0	Influenza with pneumonia, seasonal influenza virus identified	C0155870	Pneumonia and influenza	narrow		I	INFECPNEUMONIA	AESI	I_INFECPNEUMONIA_AESI
Pneumonia infections	ICD10	J11.0	Influenza with pneumonia, virus not identified	C0155870	Pneumonia and influenza	narrow		I	INFECPNEUMONIA	AESI	I_INFECPNEUMONIA_AESI
Pneumonia infections	ICD10	J12	Viral pneumonia, not elsewhere classified	C0032310	Pneumonia, Viral	narrow		I	INFECPNEUMONIA	AESI	I_INFECPNEUMONIA_AESI
Pneumonia infections	ICD10	J17.1	Pneumonia in viral diseases classified elsewhere	C0032310	Pneumonia, Viral	narrow		I	INFECPNEUMONIA	AESI	I_INFECPNEUMONIA_AESI
Pneumonia infections	ICD10	J12.8	Other viral pneumonia	C0032310	Pneumonia, Viral	narrow		I	INFECPNEUMONIA	AESI	I_INFECPNEUMONIA_AESI
Pneumonia infections	ICD10	J12.9	Viral pneumonia, unspecified	C0032310	Pneumonia, Viral	narrow		I	INFECPNEUMONIA	AESI	I_INFECPNEUMONIA_AESI
Pneumonia infections	ICD10	J14	Pneumonia due to Haemophilus influenzae	C0276026	Haemophilus influenzae pneumonia	narrow		I	INFECPNEUMONIA	AESI	I_INFECPNEUMONIA_AESI
Pneumonia infections	ICD10	J12.0	Adenoviral pneumonia	C0276156	Adenoviral pneumonia	narrow		I	INFECPNEUMONIA	AESI	I_INFECPNEUMONIA_AESI
Pneumonia infections	ICD10	P23	Congenital pneumonia	C0158935	Congenital pneumonia	exclude		I	INFECPNEUMONIA	AESI	I_INFECPNEUMONIA_AESI
Pneumonia infections	ICD10	P23.9	Congenital pneumonia, unspecified	C0158935	Congenital pneumonia	exclude		I	INFECPNEUMONIA	AESI	I_INFECPNEUMONIA_AESI
Pneumonia infections	ICD10	P23.8	Congenital pneumonia due to other organisms	C0158935	Congenital pneumonia	exclude		I	INFECPNEUMONIA	AESI	I_INFECPNEUMONIA_AESI
Pneumonia infections	ICD10	P23.5	Congenital pneumonia due to Pseudomonas	C0158935	Congenital pneumonia	exclude		I	INFECPNEUMONIA	AESI	I_INFECPNEUMONIA_AESI
Pneumonia infections	ICD10	P23.6	Congenital pneumonia due to other bacterial agents	C0158935	Congenital pneumonia	exclude		I	INFECPNEUMONIA	AESI	I_INFECPNEUMONIA_AESI
Pneumonia infections	ICD10	P23.3	Congenital pneumonia due to streptococcus, group B	C0158935	Congenital pneumonia	exclude		I	INFECPNEUMONIA	AESI	I_INFECPNEUMONIA_AESI
Pneumonia infections	ICD10	P23.4	Congenital pneumonia due to Escherichia coli	C0158935	Congenital pneumonia	exclude		I	INFECPNEUMONIA	AESI	I_INFECPNEUMONIA_AESI
Pneumonia infections	ICD10	P23.1	Congenital pneumonia due to Chlamydia	C0158935	Congenital pneumonia	exclude		I	INFECPNEUMONIA	AESI	I_INFECPNEUMONIA_AESI
Pneumonia infections	ICD10	P23.2	Congenital pneumonia due to staphylococcus	C0158935	Congenital pneumonia	exclude		I	INFECPNEUMONIA	AESI	I_INFECPNEUMONIA_AESI
Pneumonia infections	ICD10	P23.0	Congenital pneumonia due to viral agent	C0158935	Congenital pneumonia	exclude		I	INFECPNEUMONIA	AESI	I_INFECPNEUMONIA_AESI
Pneumonia infections	ICD10	J13	Pneumonia due to Streptococcus pneumoniae	C0155862	Streptococcal pneumonia	narrow		I	INFECPNEUMONIA	AESI	I_INFECPNEUMONIA_AESI
Pneumonia infections	ICD10	J15.4	Pneumonia due to other streptococci	C0155862	Streptococcal pneumonia	narrow		I	INFECPNEUMONIA	AESI	I_INFECPNEUMONIA_AESI
Pneumonia infections	ICD10	J15.9	Bacterial pneumonia, unspecified	C0004626	Pneumonia, Bacterial	narrow		I	INFECPNEUMONIA	AESI	I_INFECPNEUMONIA_AESI
Pneumonia infections	ICD10	J15.8	Other bacterial pneumonia	C0004626	Pneumonia, Bacterial	narrow		I	INFECPNEUMONIA	AESI	I_INFECPNEUMONIA_AESI
Pneumonia infections	ICD10	J17.0	Pneumonia in bacterial diseases classified elsewhere	C0004626	Pneumonia, Bacterial	narrow		I	INFECPNEUMONIA	AESI	I_INFECPNEUMONIA_AESI
Pneumonia infections	ICD10	J15	Bacterial pneumonia, not elsewhere classified	C0004626	Pneumonia, Bacterial	narrow		I	INFECPNEUMONIA	AESI	I_INFECPNEUMONIA_AESI
Pneumonia infections	ICD10	J15.2	Pneumonia due to staphylococcus	C0032308	Staphylococcal Pneumonia	narrow		I	INFECPNEUMONIA	AESI	I_INFECPNEUMONIA_AESI
Pneumonia infections	ICD10	J15.1	Pneumonia due to Pseudomonas	C0155860	Pneumonia caused by Pseudomonas	narrow		I	INFECPNEUMONIA	AESI	I_INFECPNEUMONIA_AESI
Pneumonia infections	ICD10	J15.3	Pneumonia due to streptococcus, group B	C0348801	Group B streptococcal pneumonia	narrow		I	INFECPNEUMONIA	AESI	I_INFECPNEUMONIA_AESI
Pneumonia infections	ICD10	J18.1	Lobar pneumonia, unspecified	C0032300	Lobar Pneumonia	narrow		I	INFECPNEUMONIA	AESI	I_INFECPNEUMONIA_AESI
Pneumonia infections	ICD10	J15.7	Pneumonia due to Mycoplasma pneumoniae	C0032302	Mycoplasma pneumonia	narrow		I	INFECPNEUMONIA	AESI	I_INFECPNEUMONIA_AESI
Pneumonia infections	ICD10	J15	Bacterial pneumonia, not elsewhere classified	C0494643	Bacterial pneumonia, not elsewhere classified	narrow		I	INFECPNEUMONIA	AESI	I_INFECPNEUMONIA_AESI
Pneumonia infections	ICD10	B96.1	Klebsiella pneumoniae [K. pneumoniae] as the cause of diseases classified to other chapters	C0519030	Pneumonia due to Klebsiella pneumoniae	narrow		I	INFECPNEUMONIA	AESI	I_INFECPNEUMONIA_AESI
Pneumonia infections	ICD10	J15.8	Other bacterial pneumonia	C0155858	Other bacterial pneumonia	narrow		I	INFECPNEUMONIA	AESI	I_INFECPNEUMONIA_AESI
Pneumonia infections	ICD10	J15.4	Pneumonia due to other streptococci	C0375326	Pneumonia due to other streptococci	narrow		I	INFECPNEUMONIA	AESI	I_INFECPNEUMONIA_AESI
Pneumonia infections	ICD10	J12.8	Other viral pneumonia	C0348677	Other viral pneumonia	narrow		I	INFECPNEUMONIA	AESI	I_INFECPNEUMONIA_AESI
Pneumonia infections	ICD10	J15.6	Pneumonia due to other aerobic Gram-negative bacteria	C0348678	Pneumonia due to other aerobic Gram-negative bacteria	narrow		I	INFECPNEUMONIA	AESI	I_INFECPNEUMONIA_AESI
Pneumonia infections	ICD10	J17.3	Pneumonia in parasitic diseases	C0339969	Pneumonia due to parasitic infestation	narrow		I	INFECPNEUMONIA	AESI	I_INFECPNEUMONIA_AESI
Pneumonia infections	ICD10	J85.1	Abscess of lung with pneumonia	C0348806	Abscess of lung with pneumonia	narrow		I	INFECPNEUMONIA	AESI	I_INFECPNEUMONIA_AESI
Pneumonia infections	MTHICD9	482.82	Pneumonia due to E. coli	C0276089	Pneumonia caused by Escherichia coli	narrow		I	INFECPNEUMONIA	AESI	I_INFECPNEUMONIA_AESI
Pneumonia infections	MTHICD9	507.0	Aspiration pneumonia due to milk	C0032290	Aspiration Pneumonia	narrow		I	INFECPNEUMONIA	AESI	I_INFECPNEUMONIA_AESI
Pneumonia infections	MTHICD9	488.11	Influenza due to identified (novel) 2009 H1N1 with pneumonia, any form	C2921096	(Novel) 2009 H1N1 influenzal: pneumonia	narrow		I	INFECPNEUMONIA	AESI	I_INFECPNEUMONIA_AESI
Pneumonia infections	MTHICD9	136.3	Pneumonia due to Pneumocystis jiroveci	C1535939	Pneumocystis jiroveci pneumonia	narrow		I	INFECPNEUMONIA	AESI	I_INFECPNEUMONIA_AESI
Pneumonia infections	MTHICD9	514	Hypostatic pneumonia	C0264522	Hypostatic pneumonia	narrow		I	INFECPNEUMONIA	AESI	I_INFECPNEUMONIA_AESI
Pneumonia infections	MTHICD9	487.0	Influenzal pneumonia	C0155870	Pneumonia and influenza	narrow		I	INFECPNEUMONIA	AESI	I_INFECPNEUMONIA_AESI
Pneumonia infections	MTHICD9	482.2	Pneumonia due to Hemophilus influenzae	C0276026	Haemophilus influenzae pneumonia	narrow		I	INFECPNEUMONIA	AESI	I_INFECPNEUMONIA_AESI
Pneumonia infections	MTHICD9	997.31	Ventilator associated pneumonitis	C1701940	Pneumonia, Ventilator-Associated	narrow		I	INFECPNEUMONIA	AESI	I_INFECPNEUMONIA_AESI
Pneumonia infections	MTHICD9	516.8	Organizing pneumonia due to known underlying cause	C0206061	Pneumonia, Interstitial	narrow		I	INFECPNEUMONIA	AESI	I_INFECPNEUMONIA_AESI
Pneumonia infections	MTHICD9	481	Lobar pneumonia, organism unspecified	C0155862	Streptococcal pneumonia	narrow		I	INFECPNEUMONIA	AESI	I_INFECPNEUMONIA_AESI
Pneumonia infections	MTHICD9	482.32	Group B	C0348801	Group B streptococcal pneumonia	narrow		I	INFECPNEUMONIA	AESI	I_INFECPNEUMONIA_AESI
Pneumonia infections	MTHICD9	483.0	Pneumonia due to pleuropneumonia-like organisms	C0032302	Mycoplasma pneumonia	narrow		I	INFECPNEUMONIA	AESI	I_INFECPNEUMONIA_AESI
Hepatitis Infectious	ICD9CMP	122.8	(missing name)	C0013504	Echinococcosis, Hepatic	narrow		I	HEPATITIS	COV	I_HEPATITIS_COV
Hepatitis Infectious	ICD9CMP	072.71	(missing name)	C0153096	Mumps hepatitis	narrow		I	HEPATITIS	COV	I_HEPATITIS_COV
Hepatitis Infectious	ICD9CMP	006.3	(missing name)	C0023886	Liver Abscess, Amebic	narrow		I	HEPATITIS	COV	I_HEPATITIS_COV
Hepatitis Infectious	ICD9CMP	070.70	(missing name)	C1456263	Unspecified viral hepatitis C without hepatic coma	narrow		I	HEPATITIS	COV	I_HEPATITIS_COV
Hepatitis Infectious	ICD9CMP	070.71	(missing name)	C1456265	Unspecified viral hepatitis C with hepatic coma	narrow		I	HEPATITIS	COV	I_HEPATITIS_COV
Hepatitis Infectious	ICD9CMP	070.7	(missing name)	C0019196	Hepatitis C	narrow		I	HEPATITIS	COV	I_HEPATITIS_COV
Hepatitis Infectious	ICD9CMP	070.44	(missing name)	C0375009	Chronic viral hepatitis C with hepatic coma	narrow		I	HEPATITIS	COV	I_HEPATITIS_COV
Hepatitis Infectious	ICD9CMP	091.62	(missing name)	C0153149	Hepatitis in secondary syphilis	narrow		I	HEPATITIS	COV	I_HEPATITIS_COV
Hepatitis Infectious	ICD9CMP	130.5	(missing name)	C0400895	Hepatitis toxoplasmal	narrow		I	HEPATITIS	COV	I_HEPATITIS_COV
Hepatitis Infectious	ICD9CMP	095.3	(missing name)	C0153179	Syphilis of liver	narrow		I	HEPATITIS	COV	I_HEPATITIS_COV
Hepatitis Infectious	ICD9CMP	122.5	(missing name)	C0153293	Echinococcus multilocularis infection of liver	narrow		I	HEPATITIS	COV	I_HEPATITIS_COV
Hepatitis Infectious	ICD9CMP	122.0	(missing name)	C0153289	Echinococcus granulosus infection of liver	narrow		I	HEPATITIS	COV	I_HEPATITIS_COV
Hepatitis Infectious	ICD10CM	B19	Unspecified viral hepatitis	C0042721	Viral hepatitis	narrow		I	HEPATITIS	COV	I_HEPATITIS_COV
Hepatitis Infectious	ICD10CM	B19.0	Unspecified viral hepatitis with hepatic coma	-	-	narrow	Desc: code B19	I	HEPATITIS	COV	I_HEPATITIS_COV
Hepatitis Infectious	ICD10CM	B19.1	Unspecified viral hepatitis B	-	-	narrow	Desc: code B19	I	HEPATITIS	COV	I_HEPATITIS_COV
Hepatitis Infectious	ICD10CM	B19.10	Unspecified viral hepatitis B without hepatic coma	-	-	narrow	Desc: code B19	I	HEPATITIS	COV	I_HEPATITIS_COV
Hepatitis Infectious	ICD10CM	B19.11	Unspecified viral hepatitis B with hepatic coma	-	-	narrow	Desc: code B19	I	HEPATITIS	COV	I_HEPATITIS_COV
Hepatitis Infectious	ICD10CM	B19.9	Unspecified viral hepatitis without hepatic coma	C0042721	Viral hepatitis	narrow		I	HEPATITIS	COV	I_HEPATITIS_COV
Hepatitis Infectious	ICD10CM	B25.1	Cytomegaloviral hepatitis	C0276252	Cytomegalovirus hepatitis	narrow		I	HEPATITIS	COV	I_HEPATITIS_COV
Hepatitis Infectious	ICD10CM	B67.8	Echinococcosis, unspecified, of liver	C0013504	Echinococcosis, Hepatic	narrow		I	HEPATITIS	COV	I_HEPATITIS_COV
Hepatitis Infectious	ICD10CM	B17	Other acute viral hepatitis	C0494094	Other acute viral hepatitis	narrow		I	HEPATITIS	COV	I_HEPATITIS_COV
Hepatitis Infectious	ICD10CM	B17.2	Acute hepatitis E	-	-	narrow	Desc: code B17	I	HEPATITIS	COV	I_HEPATITIS_COV
Hepatitis Infectious	ICD10CM	B17.9	Acute viral hepatitis, unspecified	-	-	narrow	Desc: code B17	I	HEPATITIS	COV	I_HEPATITIS_COV
Hepatitis Infectious	ICD10CM	B17.8	Other specified acute viral hepatitis	C0348199	Other specified acute viral hepatitis	narrow		I	HEPATITIS	COV	I_HEPATITIS_COV
Hepatitis Infectious	ICD10CM	B26.81	Mumps hepatitis	C0153096	Mumps hepatitis	narrow		I	HEPATITIS	COV	I_HEPATITIS_COV
Hepatitis Infectious	ICD10CM	B66.3	Infection due to Fasciola hepatica	C1331532	Fasciola hepatica infection	narrow		I	HEPATITIS	COV	I_HEPATITIS_COV
Hepatitis Infectious	ICD10CM	B17.0	Acute delta-(super) infection of hepatitis B carrier	C0400913	Hepatitis D superinfection of hepatitis B carrier	narrow		I	HEPATITIS	COV	I_HEPATITIS_COV
Hepatitis Infectious	ICD10CM	B17.1	Acute hepatitis C	C0400914	Acute hepatitis C	narrow		I	HEPATITIS	COV	I_HEPATITIS_COV
Hepatitis Infectious	ICD10CM	B17.10	Acute hepatitis C without hepatic coma	C0400914	Acute hepatitis C	narrow		I	HEPATITIS	COV	I_HEPATITIS_COV
Hepatitis Infectious	ICD10CM	A06.4	Amebic liver abscess	C0023886	Liver Abscess, Amebic	narrow		I	HEPATITIS	COV	I_HEPATITIS_COV
Hepatitis Infectious	ICD10CM	B18.2	Chronic viral hepatitis C	C0524910	Hepatitis C, Chronic	narrow		I	HEPATITIS	COV	I_HEPATITIS_COV
Hepatitis Infectious	ICD10CM	B15	Acute hepatitis A	C0276434	Acute type A viral hepatitis	narrow		I	HEPATITIS	COV	I_HEPATITIS_COV
Hepatitis Infectious	ICD10CM	B15.0	Hepatitis A with hepatic coma	-	-	narrow	Desc: code B15	I	HEPATITIS	COV	I_HEPATITIS_COV
Hepatitis Infectious	ICD10CM	B15.9	Hepatitis A without hepatic coma	-	-	narrow	Desc: code B15	I	HEPATITIS	COV	I_HEPATITIS_COV
Hepatitis Infectious	ICD10CM	B17.11	Acute hepatitis C with hepatic coma	C1456261	Acute hepatitis C with hepatic coma	narrow		I	HEPATITIS	COV	I_HEPATITIS_COV
Hepatitis Infectious	ICD10CM	B19.20	Unspecified viral hepatitis C without hepatic coma	C1456263	Unspecified viral hepatitis C without hepatic coma	narrow		I	HEPATITIS	COV	I_HEPATITIS_COV
Hepatitis Infectious	ICD10CM	B18	Carrier of viral hepatitis	C0549126	Encounter due to being a carrier of viral hepatitis	narrow		I	HEPATITIS	COV	I_HEPATITIS_COV
Hepatitis Infectious	ICD10CM	B18.0	Chronic viral hepatitis B with delta-agent	-	-	narrow	Desc: code B18	I	HEPATITIS	COV	I_HEPATITIS_COV
Hepatitis Infectious	ICD10CM	B18.1	Chronic viral hepatitis B without delta-agent	-	-	narrow	Desc: code B18	I	HEPATITIS	COV	I_HEPATITIS_COV
Hepatitis Infectious	ICD10CM	B18.8	Other chronic viral hepatitis	-	-	narrow	Desc: code B18	I	HEPATITIS	COV	I_HEPATITIS_COV
Hepatitis Infectious	ICD10CM	B18.9	Carrier of unspecified viral hepatitis	C0549126	Encounter due to being a carrier of viral hepatitis	narrow		I	HEPATITIS	COV	I_HEPATITIS_COV
Hepatitis Infectious	ICD10CM	B19.21	Unspecified viral hepatitis C with hepatic coma	C1456265	Unspecified viral hepatitis C with hepatic coma	narrow		I	HEPATITIS	COV	I_HEPATITIS_COV
Hepatitis Infectious	ICD10CM	B19.2	Unspecified viral hepatitis C	C0019196	Hepatitis C	narrow		I	HEPATITIS	COV	I_HEPATITIS_COV
Hepatitis Infectious	ICD10CM	P35.3	Congenital viral hepatitis	C0411016	Congenital viral hepatitis	narrow		I	HEPATITIS	COV	I_HEPATITIS_COV
Hepatitis Infectious	ICD10CM	B16	Acute hepatitis B	C0276609	Acute type B viral hepatitis	narrow		I	HEPATITIS	COV	I_HEPATITIS_COV
Hepatitis Infectious	ICD10CM	B16.0	Acute hepatitis B with delta-agent with hepatic coma	-	-	narrow	Desc: code B16	I	HEPATITIS	COV	I_HEPATITIS_COV
Hepatitis Infectious	ICD10CM	B16.1	Acute hepatitis B with delta-agent without hepatic coma	-	-	narrow	Desc: code B16	I	HEPATITIS	COV	I_HEPATITIS_COV
Hepatitis Infectious	ICD10CM	B16.2	Acute hepatitis B without delta-agent with hepatic coma	-	-	narrow	Desc: code B16	I	HEPATITIS	COV	I_HEPATITIS_COV
Hepatitis Infectious	ICD10CM	B16.9	Acute hepatitis B without delta-agent and without hepatic coma	-	-	narrow	Desc: code B16	I	HEPATITIS	COV	I_HEPATITIS_COV
Hepatitis Infectious	ICD10CM	A51.45	Secondary syphilitic hepatitis	C0153149	Hepatitis in secondary syphilis	narrow		I	HEPATITIS	COV	I_HEPATITIS_COV
Hepatitis Infectious	ICD10CM	B94.2	Sequelae of viral hepatitis	C0348305	Sequelae of viral hepatitis	narrow		I	HEPATITIS	COV	I_HEPATITIS_COV
Hepatitis Infectious	ICD10CM	B58.1	Toxoplasma hepatitis	C0400895	Hepatitis toxoplasmal	narrow		I	HEPATITIS	COV	I_HEPATITIS_COV
Hepatitis Infectious	ICD10CM	B67.5	Echinococcus multilocularis infection of liver	C0153293	Echinococcus multilocularis infection of liver	narrow		I	HEPATITIS	COV	I_HEPATITIS_COV
Hepatitis Infectious	ICD10CM	B67.0	Echinococcus granulosus infection of liver	C0153289	Echinococcus granulosus infection of liver	narrow		I	HEPATITIS	COV	I_HEPATITIS_COV
Hepatitis Infectious	ICPC2EENG	D72	Viral hepatitis	C0042721	Viral hepatitis	narrow		I	HEPATITIS	COV	I_HEPATITIS_COV
Hepatitis Infectious	MEDCODEID	820971000006110	Hepatitis in infectious mononucleosis	C0554114	Epstein-Barr virus hepatitis	narrow		I	HEPATITIS	COV	I_HEPATITIS_COV
Hepatitis Infectious	MEDCODEID	5913221000006114	Infectious mononucleosis hepatitis	C0554114	Epstein-Barr virus hepatitis	narrow		I	HEPATITIS	COV	I_HEPATITIS_COV
Hepatitis Infectious	MEDCODEID	5913201000006116	Epstein-Barr virus hepatitis	C0554114	Epstein-Barr virus hepatitis	narrow		I	HEPATITIS	COV	I_HEPATITIS_COV
Hepatitis Infectious	MEDCODEID	95368015	Chronic lobular hepatitis	C0267808	Chronic lobular hepatitis	exclude		I	HEPATITIS	COV	I_HEPATITIS_COV
Hepatitis Infectious	MEDCODEID	3151471000006110	Viral hepatitis, type A	C0019159	Hepatitis A	narrow		I	HEPATITIS	COV	I_HEPATITIS_COV
Hepatitis Infectious	MEDCODEID	222891000000119	Infectious hepatitis	C0019159	Hepatitis A	narrow		I	HEPATITIS	COV	I_HEPATITIS_COV
Hepatitis Infectious	MEDCODEID	13519221000006112	Acute infectious hepatitis	C1386146	Acute infectious hepatitis	narrow		I	HEPATITIS	COV	I_HEPATITIS_COV
Hepatitis Infectious	MEDCODEID	303506017	Hepatitis	C0019158	Hepatitis	possible		I	HEPATITIS	COV	I_HEPATITIS_COV
Hepatitis Infectious	MEDCODEID	395261000006113	[X]Liver disorders in infectious and parasitic diseases CE	C0023895	Liver diseases	narrow		I	HEPATITIS	COV	I_HEPATITIS_COV
Hepatitis Infectious	MEDCODEID	286858013	Hepatic coma due to viral hepatitis A	C0153075	Hepatic coma due to viral hepatitis A	narrow		I	HEPATITIS	COV	I_HEPATITIS_COV
Hepatitis Infectious	MEDCODEID	2754711000006112	Viral hepatitis A with hepatic coma	C0153075	Hepatic coma due to viral hepatitis A	narrow		I	HEPATITIS	COV	I_HEPATITIS_COV
Hepatitis Infectious	MEDCODEID	286862019	Hepatic coma due to viral hepatitis B	C0153076	Hepatic coma due to viral hepatitis B	narrow		I	HEPATITIS	COV	I_HEPATITIS_COV
Hepatitis Infectious	MEDCODEID	251881016	Hepatitis B Occupational risk	C0451596	At increased risk of exposure to hepatitis B virus due to occupation	exclude		I	HEPATITIS	COV	I_HEPATITIS_COV
Hepatitis Infectious	MEDCODEID	1125661000000119	Hepatitis B immunisation - enhanced service administration	C0474232	Administration of hepatitis B vaccine	exclude		I	HEPATITIS	COV	I_HEPATITIS_COV
Hepatitis Infectious	MEDCODEID	3523221000006115	Hepatitis C virus	C0220847	hepatitis C virus	narrow		I	HEPATITIS	COV	I_HEPATITIS_COV
Hepatitis Infectious	MEDCODEID	3523231000006117	HCV - Hepatitis C virus	C0220847	hepatitis C virus	narrow		I	HEPATITIS	COV	I_HEPATITIS_COV
Hepatitis Infectious	MEDCODEID	4340171000006117	Hepatitis B virus DNA assay	C1294167	Hepatitis B virus DNA assay	exclude		I	HEPATITIS	COV	I_HEPATITIS_COV
Hepatitis Infectious	MEDCODEID	4347371000006119	Hepatitis C virus RNA assay	C1272251	Hepatitis C virus RNA assay	exclude		I	HEPATITIS	COV	I_HEPATITIS_COV
Hepatitis Infectious	MEDCODEID	61281000006119	Viral hepatitis complicating pregnancy, childbirth and the puerperium	C0451800	Viral hepatitis complicating pregnancy, childbirth and the puerperium	narrow		I	HEPATITIS	COV	I_HEPATITIS_COV
Hepatitis Infectious	MEDCODEID	303499019	Hepatitis in viral diseases EC NOS	C0042721	Viral hepatitis	narrow		I	HEPATITIS	COV	I_HEPATITIS_COV
Hepatitis Infectious	MEDCODEID	7302012	Viral hepatitis	C0042721	Viral hepatitis	narrow		I	HEPATITIS	COV	I_HEPATITIS_COV
Hepatitis Infectious	MEDCODEID	303497017	Hepatitis in other viral disease	C0042721	Viral hepatitis	narrow		I	HEPATITIS	COV	I_HEPATITIS_COV
Hepatitis Infectious	MEDCODEID	286870012	Other specified viral hepatitis without coma	C0042721	Viral hepatitis	narrow		I	HEPATITIS	COV	I_HEPATITIS_COV
Hepatitis Infectious	MEDCODEID	286876018	Unspecified viral hepatitis with coma	C0042721	Viral hepatitis	narrow		I	HEPATITIS	COV	I_HEPATITIS_COV
Hepatitis Infectious	MEDCODEID	432411000006115	[X]Viral hepatitis	C0042721	Viral hepatitis	narrow		I	HEPATITIS	COV	I_HEPATITIS_COV
Hepatitis Infectious	MEDCODEID	303491016	Hepatitis in viral diseases EC	C0042721	Viral hepatitis	narrow		I	HEPATITIS	COV	I_HEPATITIS_COV
Hepatitis Infectious	MEDCODEID	286869011	Other specified viral hepatitis with hepatic coma NOS	C0042721	Viral hepatitis	narrow		I	HEPATITIS	COV	I_HEPATITIS_COV
Hepatitis Infectious	MEDCODEID	286882015	Unspecified viral hepatitis	C0042721	Viral hepatitis	narrow		I	HEPATITIS	COV	I_HEPATITIS_COV
Hepatitis Infectious	MEDCODEID	286867013	Other specified viral hepatitis with coma	C0042721	Viral hepatitis	narrow		I	HEPATITIS	COV	I_HEPATITIS_COV
Hepatitis Infectious	MEDCODEID	288168013	[X]Other specified acute viral hepatitis	C0042721	Viral hepatitis	narrow		I	HEPATITIS	COV	I_HEPATITIS_COV
Hepatitis Infectious	MEDCODEID	1601000006112	Other specified viral hepatitis without mention of coma NOS	C0042721	Viral hepatitis	narrow		I	HEPATITIS	COV	I_HEPATITIS_COV
Hepatitis Infectious	MEDCODEID	6831611000006117	Viral hepatitis screening test	C1445958	Viral hepatitis screening test	exclude		I	HEPATITIS	COV	I_HEPATITIS_COV
Hepatitis Infectious	MEDCODEID	459860017	Hepatitis B carrier	C0262505	Hepatitis B carrier (finding)	narrow		I	HEPATITIS	COV	I_HEPATITIS_COV
Hepatitis Infectious	MEDCODEID	3828001000006112	Hepatitis B virus	C0019169	hepatitis B virus	narrow		I	HEPATITIS	COV	I_HEPATITIS_COV
Hepatitis Infectious	MEDCODEID	3828021000006119	HBV - Hepatitis B virus	C0019169	hepatitis B virus	narrow		I	HEPATITIS	COV	I_HEPATITIS_COV
Hepatitis Infectious	MEDCODEID	1136251000000110	Hepatitis B core antibody positive	C0262506	Hepatitis B core antibody positive	possible		I	HEPATITIS	COV	I_HEPATITIS_COV
Hepatitis Infectious	MEDCODEID	2855181000006117	Hepatitis B surface antigen	C0019168	Hepatitis B Surface Antigens	possible		I	HEPATITIS	COV	I_HEPATITIS_COV
Hepatitis Infectious	MEDCODEID	2855151000006113	Hepatitis B virus surface antigen	C0019168	Hepatitis B Surface Antigens	possible		I	HEPATITIS	COV	I_HEPATITIS_COV
Hepatitis Infectious	MEDCODEID	286985017	Cytomegaloviral hepatitis	C0276252	Cytomegalovirus hepatitis	narrow		I	HEPATITIS	COV	I_HEPATITIS_COV
Hepatitis Infectious	MEDCODEID	4742761000006113	Cytomegalovirus hepatitis	C0276252	Cytomegalovirus hepatitis	narrow		I	HEPATITIS	COV	I_HEPATITIS_COV
Hepatitis Infectious	MEDCODEID	4742781000006115	CMV - Cytomegalovirus hepatitis	C0276252	Cytomegalovirus hepatitis	narrow		I	HEPATITIS	COV	I_HEPATITIS_COV
Hepatitis Infectious	MEDCODEID	2475553015	Hepatitis in cytomegalic inclusion virus	C0276252	Cytomegalovirus hepatitis	narrow		I	HEPATITIS	COV	I_HEPATITIS_COV
Hepatitis Infectious	MEDCODEID	3484521000006119	Hepatitis B e antigen	C0019167	Hepatitis B e Antigens	possible		I	HEPATITIS	COV	I_HEPATITIS_COV
Hepatitis Infectious	MEDCODEID	3129011000006111	Hepatitis B core antigen	C0019166	Hepatitis B Core Antigen	possible		I	HEPATITIS	COV	I_HEPATITIS_COV
Hepatitis Infectious	MEDCODEID	257846014	Hepatitis B surface antigen measurement	C0201477	Hepatitis B surface antigen measurement	exclude		I	HEPATITIS	COV	I_HEPATITIS_COV
Hepatitis Infectious	MEDCODEID	3272551000006110	Hepatitis B surface antigen level	C0201477	Hepatitis B surface antigen measurement	exclude		I	HEPATITIS	COV	I_HEPATITIS_COV
Hepatitis Infectious	MEDCODEID	5915731000006116	Hepatitis B antigen	C0019165	Hepatitis B Antigens	possible		I	HEPATITIS	COV	I_HEPATITIS_COV
Hepatitis Infectious	MEDCODEID	14077011000006113	Hepatitis B virus antigen	C0019165	Hepatitis B Antigens	possible		I	HEPATITIS	COV	I_HEPATITIS_COV
Hepatitis Infectious	MEDCODEID	4348611000006115	Antibody to hepatitis B virus	C0019164	Hepatitis B Antibodies	possible		I	HEPATITIS	COV	I_HEPATITIS_COV
Hepatitis Infectious	MEDCODEID	4348621000006111	Antibody to hepatitis B	C0019164	Hepatitis B Antibodies	possible		I	HEPATITIS	COV	I_HEPATITIS_COV
Hepatitis Infectious	MEDCODEID	3574401000006110	Type B viral hepatitis	C0019163	Hepatitis B	narrow		I	HEPATITIS	COV	I_HEPATITIS_COV
Hepatitis Infectious	MEDCODEID	3574421000006117	Hepatitis B	C0019163	Hepatitis B	narrow		I	HEPATITIS	COV	I_HEPATITIS_COV
Hepatitis Infectious	MEDCODEID	109733012	Serum hepatitis	C0019163	Hepatitis B	narrow		I	HEPATITIS	COV	I_HEPATITIS_COV
Hepatitis Infectious	MEDCODEID	3574451000006114	Viral hepatitis type B	C0019163	Hepatitis B	narrow		I	HEPATITIS	COV	I_HEPATITIS_COV
Hepatitis Infectious	MEDCODEID	61061000006116	Serum hepatitis	C0019163	Hepatitis B	narrow		I	HEPATITIS	COV	I_HEPATITIS_COV
Hepatitis Infectious	MEDCODEID	3574441000006112	Hepatitis B infection	C0019163	Hepatitis B	narrow		I	HEPATITIS	COV	I_HEPATITIS_COV
Hepatitis Infectious	MEDCODEID	4127981000006112	Hepatitis antibody	C0019161	Hepatitis Antibodies	possible		I	HEPATITIS	COV	I_HEPATITIS_COV
Hepatitis Infectious	MEDCODEID	1786360015	Hepatitis B nucleic acid detection	C0000000	Unassociated custom codes	possible		I	HEPATITIS	COV	I_HEPATITIS_COV
Hepatitis Infectious	MEDCODEID	2478892015	Hepatitis A IgM antibody test	C0000000	Unassociated custom codes	exclude		I	HEPATITIS	COV	I_HEPATITIS_COV
Hepatitis Infectious	MEDCODEID	8266161000006110	HBV (hepatitis B virus) genotype determination by DNA (deoxyribonucleic acid) analysis	C0000000	Unassociated custom codes	exclude		I	HEPATITIS	COV	I_HEPATITIS_COV
Hepatitis Infectious	MEDCODEID	8433581000006113	Hepatitis B resolved	C0000000	Unassociated custom codes	exclude		I	HEPATITIS	COV	I_HEPATITIS_COV
Hepatitis Infectious	MEDCODEID	457385011	Hepatitis B e antigen test	C0000000	Unassociated custom codes	exclude		I	HEPATITIS	COV	I_HEPATITIS_COV
Hepatitis Infectious	MEDCODEID	1788031012	Hepatitis B e antigen level	C0000000	Unassociated custom codes	exclude		I	HEPATITIS	COV	I_HEPATITIS_COV
Hepatitis Infectious	MEDCODEID	487571000006116	Antigen Positive Viral Hepatitis B	C0000000	Unassociated custom codes	narrow		I	HEPATITIS	COV	I_HEPATITIS_COV
Hepatitis Infectious	MEDCODEID	459608012	Hepatitis B surface antigen level	C0000000	Unassociated custom codes	exclude		I	HEPATITIS	COV	I_HEPATITIS_COV
Hepatitis Infectious	MEDCODEID	2004311000006118	Hepatitis C post-test counselling	C0000000	Unassociated custom codes	exclude		I	HEPATITIS	COV	I_HEPATITIS_COV
Hepatitis Infectious	MEDCODEID	2015131000006111	Hepatitis B deoxyribonucleic acid detection assay positive	C0000000	Unassociated custom codes	possible		I	HEPATITIS	COV	I_HEPATITIS_COV
Hepatitis Infectious	MEDCODEID	2112071000000118	Mother hepatitis B positive	C0000000	Unassociated custom codes	exclude		I	HEPATITIS	COV	I_HEPATITIS_COV
Hepatitis Infectious	MEDCODEID	1093871000006117	Adverse reaction to Hepatitis B	C0000000	Unassociated custom codes	possible		I	HEPATITIS	COV	I_HEPATITIS_COV
Hepatitis Infectious	MEDCODEID	1780437017	Hepatitis E IgG level	C0000000	Unassociated custom codes	exclude		I	HEPATITIS	COV	I_HEPATITIS_COV
Hepatitis Infectious	MEDCODEID	2015141000006118	Hepatitis B deoxyribonucleic acid detection assay negative	C0000000	Unassociated custom codes	exclude		I	HEPATITIS	COV	I_HEPATITIS_COV
Hepatitis Infectious	MEDCODEID	1803451000006110	Test request : Hepatitis B surface antigen level	C0000000	Unassociated custom codes	exclude		I	HEPATITIS	COV	I_HEPATITIS_COV
Hepatitis Infectious	MEDCODEID	258124019	Hepatitis A test	C0000000	Unassociated custom codes	exclude		I	HEPATITIS	COV	I_HEPATITIS_COV
Hepatitis Infectious	MEDCODEID	994021000006115	Hepatitis C positive	C0000000	Unassociated custom codes	narrow		I	HEPATITIS	COV	I_HEPATITIS_COV
Hepatitis Infectious	MEDCODEID	8269611000006112	Acute infectious hepatitis	C0000000	Unassociated custom codes	narrow		I	HEPATITIS	COV	I_HEPATITIS_COV
Hepatitis Infectious	MEDCODEID	2156971000000110	H/O hepatitis C antiviral drug therapy	C0000000	Unassociated custom codes	possible		I	HEPATITIS	COV	I_HEPATITIS_COV
Hepatitis Infectious	MEDCODEID	252501000006117	Other Viral Hepatitis	C0000000	Unassociated custom codes	narrow		I	HEPATITIS	COV	I_HEPATITIS_COV
Hepatitis Infectious	MEDCODEID	2004301000006116	Hepatitis B post-test counselling	C0000000	Unassociated custom codes	exclude		I	HEPATITIS	COV	I_HEPATITIS_COV
Hepatitis Infectious	MEDCODEID	457639017	Hepatitis B core antigen test	C0000000	Unassociated custom codes	exclude		I	HEPATITIS	COV	I_HEPATITIS_COV
Hepatitis Infectious	MEDCODEID	1761241000006114	[SHHAPT] Viral hepatitis B (HbsAg positive) - first diagnosis	C0000000	Unassociated custom codes	narrow		I	HEPATITIS	COV	I_HEPATITIS_COV
Hepatitis Infectious	MEDCODEID	303891000000112	Hepatitis C contact	C0000000	Unassociated custom codes	exclude		I	HEPATITIS	COV	I_HEPATITIS_COV
Hepatitis Infectious	MEDCODEID	133041000000110	Anti HBc (hepatitis B core) IgM level	C0000000	Unassociated custom codes	exclude		I	HEPATITIS	COV	I_HEPATITIS_COV
Hepatitis Infectious	MEDCODEID	459611013	Hepatitis B e antibody level	C0000000	Unassociated custom codes	exclude		I	HEPATITIS	COV	I_HEPATITIS_COV
Hepatitis Infectious	MEDCODEID	1680631000006117	Hepatitis C screening negative - enhanced services admin	C0000000	Unassociated custom codes	exclude		I	HEPATITIS	COV	I_HEPATITIS_COV
Hepatitis Infectious	MEDCODEID	134931000000119	Anti HBc (hepatitis B core) IgG level	C0000000	Unassociated custom codes	exclude		I	HEPATITIS	COV	I_HEPATITIS_COV
Hepatitis Infectious	MEDCODEID	1923881000006119	Hepatitis A ribonucleic acid detection assay	C0000000	Unassociated custom codes	exclude		I	HEPATITIS	COV	I_HEPATITIS_COV
Hepatitis Infectious	MEDCODEID	1066311000006112	Adverse reaction to Hepatitis A Virus Hm 175 Strain	C0000000	Unassociated custom codes	possible		I	HEPATITIS	COV	I_HEPATITIS_COV
Hepatitis Infectious	MEDCODEID	541751000000117	Hepatitis C screening not offered	C0000000	Unassociated custom codes	exclude		I	HEPATITIS	COV	I_HEPATITIS_COV
Hepatitis Infectious	MEDCODEID	12618221000006116	Hepatitis C screening - infected with hepatitis C virus	C0000000	Unassociated custom codes	narrow		I	HEPATITIS	COV	I_HEPATITIS_COV
Hepatitis Infectious	MEDCODEID	1560921000006115	Respiratory syncytial virus treatment and Hepatitis C treatment drugs Band 1	C0000000	Unassociated custom codes	possible		I	HEPATITIS	COV	I_HEPATITIS_COV
Hepatitis Infectious	MEDCODEID	1686831000000111	Hepatitis C resolved	C0000000	Unassociated custom codes	possible		I	HEPATITIS	COV	I_HEPATITIS_COV
Hepatitis Infectious	MEDCODEID	2146541000000112	Hepatitis C genotype 5	C0000000	Unassociated custom codes	narrow		I	HEPATITIS	COV	I_HEPATITIS_COV
Hepatitis Infectious	MEDCODEID	404462013	SH-antigen hepatitis B test	C0000000	Unassociated custom codes	exclude		I	HEPATITIS	COV	I_HEPATITIS_COV
Hepatitis Infectious	MEDCODEID	2474365011	Viral hepatitis screening test	C0000000	Unassociated custom codes	exclude		I	HEPATITIS	COV	I_HEPATITIS_COV
Hepatitis Infectious	MEDCODEID	2637241000000114	Hepatitis D IgM antibody detection assay	C0000000	Unassociated custom codes	exclude		I	HEPATITIS	COV	I_HEPATITIS_COV
Hepatitis Infectious	MEDCODEID	11932491000006114	Unborn child at risk of hepatitis B infection	C0000000	Unassociated custom codes	exclude		I	HEPATITIS	COV	I_HEPATITIS_COV
Hepatitis Infectious	MEDCODEID	303581000000113	Hepatitis C screening offered	C0000000	Unassociated custom codes	exclude		I	HEPATITIS	COV	I_HEPATITIS_COV
Hepatitis Infectious	MEDCODEID	1803431000006115	Test request : Hepatitis B surface antibody level	C0000000	Unassociated custom codes	exclude		I	HEPATITIS	COV	I_HEPATITIS_COV
Hepatitis Infectious	MEDCODEID	354181000000113	Hepatitis D serology	C0000000	Unassociated custom codes	exclude		I	HEPATITIS	COV	I_HEPATITIS_COV
Hepatitis Infectious	MEDCODEID	2157051000000119	On hepatitis C treatment plan	C0000000	Unassociated custom codes	narrow		I	HEPATITIS	COV	I_HEPATITIS_COV
Hepatitis Infectious	MEDCODEID	925141000006118	Anti-hepatitis B immunoglob.	C0000000	Unassociated custom codes	exclude		I	HEPATITIS	COV	I_HEPATITIS_COV
Hepatitis Infectious	MEDCODEID	1923491000006118	Hepatitis B deoxyribonucleic acid detection assay	C0000000	Unassociated custom codes	exclude		I	HEPATITIS	COV	I_HEPATITIS_COV
Hepatitis Infectious	MEDCODEID	457586013	Hepatitis C antibody test	C0000000	Unassociated custom codes	exclude		I	HEPATITIS	COV	I_HEPATITIS_COV
Hepatitis Infectious	MEDCODEID	2118281000000114	Hepatitis C antigen negative	C0000000	Unassociated custom codes	exclude		I	HEPATITIS	COV	I_HEPATITIS_COV
Hepatitis Infectious	MEDCODEID	1676391000006116	Hepatitis C PCR positive	C0000000	Unassociated custom codes	possible		I	HEPATITIS	COV	I_HEPATITIS_COV
Hepatitis Infectious	MEDCODEID	879231000006111	Other hepatitis	C0000000	Unassociated custom codes	possible		I	HEPATITIS	COV	I_HEPATITIS_COV
Hepatitis Infectious	MEDCODEID	2332081000000115	Hepatitis E nucleic acid detection assay	C0000000	Unassociated custom codes	exclude		I	HEPATITIS	COV	I_HEPATITIS_COV
Hepatitis Infectious	MEDCODEID	1777998014	Hepatitis C recombinant immunoblot assay	C0000000	Unassociated custom codes	possible		I	HEPATITIS	COV	I_HEPATITIS_COV
Hepatitis Infectious	MEDCODEID	129071000000117	HBsAg (hepatitis B surface antigen) antibody level	C0000000	Unassociated custom codes	exclude		I	HEPATITIS	COV	I_HEPATITIS_COV
Hepatitis Infectious	MEDCODEID	216025014	Hepatitis C antibody level	C0000000	Unassociated custom codes	exclude		I	HEPATITIS	COV	I_HEPATITIS_COV
Hepatitis Infectious	MEDCODEID	723291000000119	Hepatitis status 6 months post treatment	C0000000	Unassociated custom codes	narrow		I	HEPATITIS	COV	I_HEPATITIS_COV
Hepatitis Infectious	MEDCODEID	2155841000000118	12 week virologic response to hepatitis C treatment	C0000000	Unassociated custom codes	narrow		I	HEPATITIS	COV	I_HEPATITIS_COV
Hepatitis Infectious	MEDCODEID	2724641000000113	Suspected acute infectious hepatitis	C0000000	Unassociated custom codes	exclude		I	HEPATITIS	COV	I_HEPATITIS_COV
Hepatitis Infectious	MEDCODEID	2113081000000112	Hepatitis A nucleic acid detection	C0000000	Unassociated custom codes	exclude		I	HEPATITIS	COV	I_HEPATITIS_COV
Hepatitis Infectious	MEDCODEID	354081000000114	Hepatitis B viral load	C0000000	Unassociated custom codes	possible		I	HEPATITIS	COV	I_HEPATITIS_COV
Hepatitis Infectious	MEDCODEID	925881000006115	Requires a course of hepatitis B	C0000000	Unassociated custom codes	exclude		I	HEPATITIS	COV	I_HEPATITIS_COV
Hepatitis Infectious	MEDCODEID	11639711000006117	At risk of hepatitis B infection	C0000000	Unassociated custom codes	exclude		I	HEPATITIS	COV	I_HEPATITIS_COV
Hepatitis Infectious	MEDCODEID	1786403019	Hepatitis C nucleic acid detection	C0000000	Unassociated custom codes	possible		I	HEPATITIS	COV	I_HEPATITIS_COV
Hepatitis Infectious	MEDCODEID	2332031000000119	Hepatitis D nucleic acid detection assay	C0000000	Unassociated custom codes	exclude		I	HEPATITIS	COV	I_HEPATITIS_COV
Hepatitis Infectious	MEDCODEID	684121000000114	Hepatitis B screening negative	C0000000	Unassociated custom codes	exclude		I	HEPATITIS	COV	I_HEPATITIS_COV
Hepatitis Infectious	MEDCODEID	2146521000000117	Hepatitis C genotype 4	C0000000	Unassociated custom codes	narrow		I	HEPATITIS	COV	I_HEPATITIS_COV
Hepatitis Infectious	MEDCODEID	457399010	Hepatitis C IgG level	C0000000	Unassociated custom codes	exclude		I	HEPATITIS	COV	I_HEPATITIS_COV
Hepatitis Infectious	MEDCODEID	683911000000119	Hepatitis C screening positive	C0000000	Unassociated custom codes	narrow		I	HEPATITIS	COV	I_HEPATITIS_COV
Hepatitis Infectious	MEDCODEID	1488891017	Hepatitis C viral load	C0000000	Unassociated custom codes	possible		I	HEPATITIS	COV	I_HEPATITIS_COV
Hepatitis Infectious	MEDCODEID	1680701000006118	Hepatitis status 6 months post treatment - enhanced serv adm	C0000000	Unassociated custom codes	narrow		I	HEPATITIS	COV	I_HEPATITIS_COV
Hepatitis Infectious	MEDCODEID	1488857016	Hepatitis immunity test	C0000000	Unassociated custom codes	exclude		I	HEPATITIS	COV	I_HEPATITIS_COV
Hepatitis Infectious	MEDCODEID	1761251000006111	[SHHAPT] Viral hepatitis C - first diagnosis	C0000000	Unassociated custom codes	narrow		I	HEPATITIS	COV	I_HEPATITIS_COV
Hepatitis Infectious	MEDCODEID	1574871000006112	Hepatitis A Test	C0000000	Unassociated custom codes	exclude		I	HEPATITIS	COV	I_HEPATITIS_COV
Hepatitis Infectious	MEDCODEID	1803461000006112	Test request : Hepatitis C antibody test	C0000000	Unassociated custom codes	exclude		I	HEPATITIS	COV	I_HEPATITIS_COV
Hepatitis Infectious	MEDCODEID	350841000000119	Hepatitis B treatment drugs Band 1	C0000000	Unassociated custom codes	narrow		I	HEPATITIS	COV	I_HEPATITIS_COV
Hepatitis Infectious	MEDCODEID	459610014	Hepatitis B core antibody level	C0000000	Unassociated custom codes	exclude		I	HEPATITIS	COV	I_HEPATITIS_COV
Hepatitis Infectious	MEDCODEID	8370591000006113	Hepatitis B immunity test	C0000000	Unassociated custom codes	exclude		I	HEPATITIS	COV	I_HEPATITIS_COV
Hepatitis Infectious	MEDCODEID	1680731000006114	Hepatitis B screening positive - enhanced services admin	C0000000	Unassociated custom codes	narrow		I	HEPATITIS	COV	I_HEPATITIS_COV
Hepatitis Infectious	MEDCODEID	1788073016	Hepatitis C antigen level	C0000000	Unassociated custom codes	exclude		I	HEPATITIS	COV	I_HEPATITIS_COV
Hepatitis Infectious	MEDCODEID	109891000006114	Test request : Hepatitis Investigation	C0000000	Unassociated custom codes	exclude		I	HEPATITIS	COV	I_HEPATITIS_COV
Hepatitis Infectious	MEDCODEID	185065013	Hepatitis C virus RNA (ribonucleic acid) assay	C0000000	Unassociated custom codes	exclude		I	HEPATITIS	COV	I_HEPATITIS_COV
Hepatitis Infectious	MEDCODEID	1977011000006113	Hepatitis B surface antibody test positive	C0000000	Unassociated custom codes	possible		I	HEPATITIS	COV	I_HEPATITIS_COV
Hepatitis Infectious	MEDCODEID	303781000000118	Hepatitis B screening offered	C0000000	Unassociated custom codes	exclude		I	HEPATITIS	COV	I_HEPATITIS_COV
Hepatitis Infectious	MEDCODEID	2146501000000114	Hepatitis C genotype 3	C0000000	Unassociated custom codes	narrow		I	HEPATITIS	COV	I_HEPATITIS_COV
Hepatitis Infectious	MEDCODEID	1976991000006119	Hepatitis A total antibody test positive	C0000000	Unassociated custom codes	possible		I	HEPATITIS	COV	I_HEPATITIS_COV
Hepatitis Infectious	MEDCODEID	1766481000006112	Hepatitis C viral ribonucleic acid PCR positive	C0000000	Unassociated custom codes	narrow		I	HEPATITIS	COV	I_HEPATITIS_COV
Hepatitis Infectious	MEDCODEID	8370581000006110	Hepatitis B surface antigen test	C0000000	Unassociated custom codes	exclude		I	HEPATITIS	COV	I_HEPATITIS_COV
Hepatitis Infectious	MEDCODEID	2146441000000113	Hepatitis C genotype 1	C0000000	Unassociated custom codes	narrow		I	HEPATITIS	COV	I_HEPATITIS_COV
Hepatitis Infectious	MEDCODEID	2331881000000118	Hepatitis A nucleic acid detection assay	C0000000	Unassociated custom codes	exclude		I	HEPATITIS	COV	I_HEPATITIS_COV
Hepatitis Infectious	MEDCODEID	459609016	Hepatitis B core IgM level	C0000000	Unassociated custom codes	exclude		I	HEPATITIS	COV	I_HEPATITIS_COV
Hepatitis Infectious	MEDCODEID	313631000000112	Hepatitis B screening counselling	C0000000	Unassociated custom codes	exclude		I	HEPATITIS	COV	I_HEPATITIS_COV
Hepatitis Infectious	MEDCODEID	1680591000006117	Chronic hepatitis annual review - enhanced services admin	C0000000	Unassociated custom codes	possible		I	HEPATITIS	COV	I_HEPATITIS_COV
Hepatitis Infectious	MEDCODEID	1761261000006113	[SHHAPT] Viral hepatitis A - acute infection	C0000000	Unassociated custom codes	narrow		I	HEPATITIS	COV	I_HEPATITIS_COV
Hepatitis Infectious	MEDCODEID	683361000000118	Hepatitis C screening negative	C0000000	Unassociated custom codes	exclude		I	HEPATITIS	COV	I_HEPATITIS_COV
Hepatitis Infectious	MEDCODEID	1780436014	Hepatitis E IgM level	C0000000	Unassociated custom codes	exclude		I	HEPATITIS	COV	I_HEPATITIS_COV
Hepatitis Infectious	MEDCODEID	457587016	Hepatitis A antibody test	C0000000	Unassociated custom codes	exclude		I	HEPATITIS	COV	I_HEPATITIS_COV
Hepatitis Infectious	MEDCODEID	1977021000006117	Hepatitis B surface antibody test negative	C0000000	Unassociated custom codes	exclude		I	HEPATITIS	COV	I_HEPATITIS_COV
Hepatitis Infectious	MEDCODEID	215281000000117	Hepatitis B immunity test	C0000000	Unassociated custom codes	exclude		I	HEPATITIS	COV	I_HEPATITIS_COV
Hepatitis Infectious	MEDCODEID	132131000000110	Hepatitis A IgM level	C0000000	Unassociated custom codes	exclude		I	HEPATITIS	COV	I_HEPATITIS_COV
Hepatitis Infectious	MEDCODEID	927951000006111	Hepatitis E virus measurement	C0000000	Unassociated custom codes	exclude		I	HEPATITIS	COV	I_HEPATITIS_COV
Hepatitis Infectious	MEDCODEID	1923721000006113	Hepatitis E ribonucleic acid detection assay	C0000000	Unassociated custom codes	exclude		I	HEPATITIS	COV	I_HEPATITIS_COV
Hepatitis Infectious	MEDCODEID	1680661000006114	Hepatitis C screening positive - enhanced services admin	C0000000	Unassociated custom codes	narrow		I	HEPATITIS	COV	I_HEPATITIS_COV
Hepatitis Infectious	MEDCODEID	669601000000113	Hepatitis B screening positive	C0000000	Unassociated custom codes	narrow		I	HEPATITIS	COV	I_HEPATITIS_COV
Hepatitis Infectious	MEDCODEID	1713911000006116	Adverse reaction to Hepatitis A (inactivated) + Hepatitis B (rDNA)	C0000000	Unassociated custom codes	exclude		I	HEPATITIS	COV	I_HEPATITIS_COV
Hepatitis Infectious	MEDCODEID	1969041000006111	[SHHAPT] Hepatitis A/B/C test	C0000000	Unassociated custom codes	exclude		I	HEPATITIS	COV	I_HEPATITIS_COV
Hepatitis Infectious	MEDCODEID	458392016	Hepatitis B screening test	C0000000	Unassociated custom codes	exclude		I	HEPATITIS	COV	I_HEPATITIS_COV
Hepatitis Infectious	MEDCODEID	1756531000006116	Hepatitis C resolved	C0000000	Unassociated custom codes	exclude		I	HEPATITIS	COV	I_HEPATITIS_COV
Hepatitis Infectious	MEDCODEID	1780435013	Hepatitis E antibody level	C0000000	Unassociated custom codes	exclude		I	HEPATITIS	COV	I_HEPATITIS_COV
Hepatitis Infectious	MEDCODEID	265164019	Hepatitis B antigen screening	C0000000	Unassociated custom codes	exclude		I	HEPATITIS	COV	I_HEPATITIS_COV
Hepatitis Infectious	MEDCODEID	14307661000006114	HCV (hepatitis C virus) antibody in serum qualitative result	C0000000	Unassociated custom codes	possible		I	HEPATITIS	COV	I_HEPATITIS_COV
Hepatitis Infectious	MEDCODEID	134271000000114	Hepatitis A IgG level	C0000000	Unassociated custom codes	exclude		I	HEPATITIS	COV	I_HEPATITIS_COV
Hepatitis Infectious	MEDCODEID	14307691000006118	Hepatitis B virus DNA nucleic acid amplification qualitative result	C0000000	Unassociated custom codes	exclude		I	HEPATITIS	COV	I_HEPATITIS_COV
Hepatitis Infectious	MEDCODEID	994011000006111	H/O: hepatitis B	C0000000	Unassociated custom codes	possible		I	HEPATITIS	COV	I_HEPATITIS_COV
Hepatitis Infectious	MEDCODEID	1574881000006110	Hepatitis C Antibody Test	C0000000	Unassociated custom codes	exclude		I	HEPATITIS	COV	I_HEPATITIS_COV
Hepatitis Infectious	MEDCODEID	2332011000000110	Hepatitis C nucleic acid detection assay	C0000000	Unassociated custom codes	exclude		I	HEPATITIS	COV	I_HEPATITIS_COV
Hepatitis Infectious	MEDCODEID	1971261000006111	Occupational health - health check for hepatitis B completed	C0000000	Unassociated custom codes	exclude		I	HEPATITIS	COV	I_HEPATITIS_COV
Hepatitis Infectious	MEDCODEID	2412181000000118	Hepatitis E virus genotype determination	C0000000	Unassociated custom codes	exclude		I	HEPATITIS	COV	I_HEPATITIS_COV
Hepatitis Infectious	MEDCODEID	1783609017	Hepatitis C virus genotype	C0000000	Unassociated custom codes	exclude		I	HEPATITIS	COV	I_HEPATITIS_COV
Hepatitis Infectious	MEDCODEID	313601000000118	Hepatitis C screening counselling	C0000000	Unassociated custom codes	exclude		I	HEPATITIS	COV	I_HEPATITIS_COV
Hepatitis Infectious	MEDCODEID	3864411000006119	Drug-induced cholestatic hepatitis	C0000000	Unassociated custom codes	exclude		I	HEPATITIS	COV	I_HEPATITIS_COV
Hepatitis Infectious	MEDCODEID	2118321000000118	Hepatitis C antigen positive	C0000000	Unassociated custom codes	narrow		I	HEPATITIS	COV	I_HEPATITIS_COV
Hepatitis Infectious	MEDCODEID	1803421000006118	Test request : Hepatitis A antibody test	C0000000	Unassociated custom codes	exclude		I	HEPATITIS	COV	I_HEPATITIS_COV
Hepatitis Infectious	MEDCODEID	939481000006116	Hepatitis C carrier	C0000000	Unassociated custom codes	narrow		I	HEPATITIS	COV	I_HEPATITIS_COV
Hepatitis Infectious	MEDCODEID	1676401000006119	Hepatitis C PCR negative	C0000000	Unassociated custom codes	exclude		I	HEPATITIS	COV	I_HEPATITIS_COV
Hepatitis Infectious	MEDCODEID	8068581000006116	Respiratory syncytial virus treatment and Hepatitis C treatment drugs Band 1	C0000000	Unassociated custom codes	exclude		I	HEPATITIS	COV	I_HEPATITIS_COV
Hepatitis Infectious	MEDCODEID	1739601000000111	Hepatitis C PCR positive	C0000000	Unassociated custom codes	narrow		I	HEPATITIS	COV	I_HEPATITIS_COV
Hepatitis Infectious	MEDCODEID	1780268015	Hepatitis D nucleic acid detection	C0000000	Unassociated custom codes	possible		I	HEPATITIS	COV	I_HEPATITIS_COV
Hepatitis Infectious	MEDCODEID	216256011	Hepatitis A antibody level	C0000000	Unassociated custom codes	exclude		I	HEPATITIS	COV	I_HEPATITIS_COV
Hepatitis Infectious	MEDCODEID	312901000000117	Hepatitis E nucleic acid detection	C0000000	Unassociated custom codes	possible		I	HEPATITIS	COV	I_HEPATITIS_COV
Hepatitis Infectious	MEDCODEID	2331961000000116	Hepatitis B nucleic acid detection assay	C0000000	Unassociated custom codes	exclude		I	HEPATITIS	COV	I_HEPATITIS_COV
Hepatitis Infectious	MEDCODEID	2146461000000114	Hepatitis C genotype 2	C0000000	Unassociated custom codes	narrow		I	HEPATITIS	COV	I_HEPATITIS_COV
Hepatitis Infectious	MEDCODEID	8301811000006116	Hepatitis C antiviral treatment completed	C0000000	Unassociated custom codes	narrow		I	HEPATITIS	COV	I_HEPATITIS_COV
Hepatitis Infectious	MEDCODEID	1786702011	Hepatitis C PCR (polymerase chain reaction)	C0000000	Unassociated custom codes	possible		I	HEPATITIS	COV	I_HEPATITIS_COV
Hepatitis Infectious	MEDCODEID	1680671000006119	Hepatitis B screening negative - enhanced services admin	C0000000	Unassociated custom codes	exclude		I	HEPATITIS	COV	I_HEPATITIS_COV
Hepatitis Infectious	MEDCODEID	1977001000006110	Hepatitis A total antibody test negative	C0000000	Unassociated custom codes	exclude		I	HEPATITIS	COV	I_HEPATITIS_COV
Hepatitis Infectious	MEDCODEID	2146561000000113	Hepatitis C genotype 6	C0000000	Unassociated custom codes	narrow		I	HEPATITIS	COV	I_HEPATITIS_COV
Hepatitis Infectious	MEDCODEID	459607019	Hepatitis B surface antibody level	C0000000	Unassociated custom codes	exclude		I	HEPATITIS	COV	I_HEPATITIS_COV
Hepatitis Infectious	MEDCODEID	683211000000113	Chronic hepatitis annual review	C0000000	Unassociated custom codes	possible		I	HEPATITIS	COV	I_HEPATITIS_COV
Hepatitis Infectious	MEDCODEID	906101000006118	[RFC] Hepatitis	C0000000	Unassociated custom codes	possible		I	HEPATITIS	COV	I_HEPATITIS_COV
Hepatitis Infectious	MEDCODEID	8032261000006117	Cirrhosis of liver due to hepatitis B	C3874483	Cirrhosis of liver due to hepatitis B	narrow		I	HEPATITIS	COV	I_HEPATITIS_COV
Hepatitis Infectious	MEDCODEID	287776019	Liver echinococcus unspecified	C0013504	Echinococcosis, Hepatic	narrow		I	HEPATITIS	COV	I_HEPATITIS_COV
Hepatitis Infectious	MEDCODEID	288261013	Echinococcosis of liver	C0013504	Echinococcosis, Hepatic	narrow		I	HEPATITIS	COV	I_HEPATITIS_COV
Hepatitis Infectious	MEDCODEID	3674021000006118	Antibody to hepatitis C virus	C0166049	Hepatitis C Antibodies	exclude		I	HEPATITIS	COV	I_HEPATITIS_COV
Hepatitis Infectious	MEDCODEID	3674061000006112	Hepatitis C antibody	C0166049	Hepatitis C Antibodies	possible		I	HEPATITIS	COV	I_HEPATITIS_COV
Hepatitis Infectious	MEDCODEID	7987121000006113	Hepatitis E	C0085293	Hepatitis E	narrow		I	HEPATITIS	COV	I_HEPATITIS_COV
Hepatitis Infectious	MEDCODEID	3776571000006111	HEV - Hepatitis E virus	C0085294	Hepatitis E virus	narrow		I	HEPATITIS	COV	I_HEPATITIS_COV
Hepatitis Infectious	MEDCODEID	3776561000006116	Hepatitis E virus	C0085294	Hepatitis E virus	narrow		I	HEPATITIS	COV	I_HEPATITIS_COV
Hepatitis Infectious	MEDCODEID	486911000006117	Anti-Hepatitis B immunoglob.	C0013227	Pharmaceutical Preparations	exclude		I	HEPATITIS	COV	I_HEPATITIS_COV
Hepatitis Infectious	MEDCODEID	3022601000006119	HAV - Hepatitis A virus	C0206437	Human hepatitis A virus	narrow		I	HEPATITIS	COV	I_HEPATITIS_COV
Hepatitis Infectious	MEDCODEID	457288010	Hepatitis antibody test	C1277803	Hepatitis antibody test	exclude		I	HEPATITIS	COV	I_HEPATITIS_COV
Hepatitis Infectious	MEDCODEID	7837271000006119	Non-alcoholic fatty liver disease without non-alcoholic steatohepatitis	C4302247	Metabolic dysfunction-associated steatotic liver	exclude		I	HEPATITIS	COV	I_HEPATITIS_COV
Hepatitis Infectious	MEDCODEID	820491000006117	Hepatitis + adenovirus	C0400905	Hepatitis caused by adenovirus	narrow		I	HEPATITIS	COV	I_HEPATITIS_COV
Hepatitis Infectious	MEDCODEID	2157736013	Hepatitis B surface antigen negative	C0919711	Hepatitis B surface antigen not detected	exclude		I	HEPATITIS	COV	I_HEPATITIS_COV
Hepatitis Infectious	MEDCODEID	303496014	Hepatitis in yellow fever	C0400907	Hepatitis in yellow fever	narrow		I	HEPATITIS	COV	I_HEPATITIS_COV
Hepatitis Infectious	MEDCODEID	459096017	Hepatitis C antibody test negative	C1277806	Hepatitis C antibody not detected	exclude		I	HEPATITIS	COV	I_HEPATITIS_COV
Hepatitis Infectious	MEDCODEID	3025241000006113	Antibody to hepatitis A virus	C0062524	hepatitis A virus antibodies	possible		I	HEPATITIS	COV	I_HEPATITIS_COV
Hepatitis Infectious	MEDCODEID	303493018	Hepatitis in coxsackie virus	C0400908	Coxsackie virus hepatitis	narrow		I	HEPATITIS	COV	I_HEPATITIS_COV
Hepatitis Infectious	MEDCODEID	459095018	Hepatitis C antibody test positive	C1277805	Hepatitis C antibody detected	narrow		I	HEPATITIS	COV	I_HEPATITIS_COV
Hepatitis Infectious	MEDCODEID	179049010	Viral hepatitis without hepatic coma	C1290814	Viral hepatitis without hepatic coma	narrow		I	HEPATITIS	COV	I_HEPATITIS_COV
Hepatitis Infectious	MEDCODEID	288172012	[X]Unspecified viral hepatitis without coma	C1290814	Viral hepatitis without hepatic coma	narrow		I	HEPATITIS	COV	I_HEPATITIS_COV
Hepatitis Infectious	MEDCODEID	7291111000006110	Measurement of Hepatitis B surface antigen and Hepatitis C antibody	C2733112	Measurement of Hepatitis B surface antigen and Hepatitis C antibody	exclude		I	HEPATITIS	COV	I_HEPATITIS_COV
Hepatitis Infectious	MEDCODEID	147971019	Mumps hepatitis	C0153096	Mumps hepatitis	narrow		I	HEPATITIS	COV	I_HEPATITIS_COV
Hepatitis Infectious	MEDCODEID	1235437014	Hepatitis in mumps	C0153096	Mumps hepatitis	narrow		I	HEPATITIS	COV	I_HEPATITIS_COV
Hepatitis Infectious	MEDCODEID	460179010	Exposure to viral hepatitis	C2732426	Exposure to viral hepatitis	exclude		I	HEPATITIS	COV	I_HEPATITIS_COV
Hepatitis Infectious	MEDCODEID	7293951000006112	Exposure to Hepatitis A virus	C0744825	Exposure to Hepatitis A virus	exclude		I	HEPATITIS	COV	I_HEPATITIS_COV
Hepatitis Infectious	MEDCODEID	8033111000006115	Immunity to hepatitis B by positive serology	C4510447	Immunity to hepatitis B determined by serology	exclude		I	HEPATITIS	COV	I_HEPATITIS_COV
Hepatitis Infectious	MEDCODEID	360685015	Liver flukes NOS	C1331532	Fasciola hepatica infection	narrow		I	HEPATITIS	COV	I_HEPATITIS_COV
Hepatitis Infectious	MEDCODEID	3844451000006114	Hepatitis B surface antibody	C0369334	Hepatitis B Virus Surface Antibody	possible		I	HEPATITIS	COV	I_HEPATITIS_COV
Hepatitis Infectious	MEDCODEID	3844431000006119	Antibody to hepatitis B surface antigen	C0369334	Hepatitis B Virus Surface Antibody	exclude		I	HEPATITIS	COV	I_HEPATITIS_COV
Hepatitis Infectious	MEDCODEID	5086761000006113	Ischaemic hepatitis	C0473117	Ischemic hepatitis	exclude		I	HEPATITIS	COV	I_HEPATITIS_COV
Hepatitis Infectious	MEDCODEID	2469053019	Hepatitis B immunisation declined	C1443314	Hepatitis B immunization declined	exclude		I	HEPATITIS	COV	I_HEPATITIS_COV
Hepatitis Infectious	MEDCODEID	5086601000006117	Hepatitis D superinfection of hepatitis B carrier	C0400913	Hepatitis D superinfection of hepatitis B carrier	narrow		I	HEPATITIS	COV	I_HEPATITIS_COV
Hepatitis Infectious	MEDCODEID	353575013	Acute delta-(super)infection of hepatitis B carrier	C0400913	Hepatitis D superinfection of hepatitis B carrier	narrow		I	HEPATITIS	COV	I_HEPATITIS_COV
Hepatitis Infectious	MEDCODEID	1805791000006114	Viral hepatitis D	C0400913	Hepatitis D superinfection of hepatitis B carrier	narrow		I	HEPATITIS	COV	I_HEPATITIS_COV
Hepatitis Infectious	MEDCODEID	353576014	Acute hepatitis C	C0400914	Acute hepatitis C	narrow		I	HEPATITIS	COV	I_HEPATITIS_COV
Hepatitis Infectious	MEDCODEID	3840541000006119	Antibody to hepatitis B core antigen	C0312631	Antibody to hepatitis B core antigen	exclude		I	HEPATITIS	COV	I_HEPATITIS_COV
Hepatitis Infectious	MEDCODEID	3840561000006115	Hepatitis B core antibody	C0312631	Antibody to hepatitis B core antigen	possible		I	HEPATITIS	COV	I_HEPATITIS_COV
Hepatitis Infectious	MEDCODEID	286868015	Viral hepatitis C with coma	C0400915	Hepatic coma due to viral hepatitis C	narrow		I	HEPATITIS	COV	I_HEPATITIS_COV
Hepatitis Infectious	MEDCODEID	303407011	Recurrent hepatitis	C3887641	Recurrent hepatitis	exclude		I	HEPATITIS	COV	I_HEPATITIS_COV
Hepatitis Infectious	MEDCODEID	124771013	Amoebic liver abscess	C0023886	Liver Abscess, Amebic	narrow		I	HEPATITIS	COV	I_HEPATITIS_COV
Hepatitis Infectious	MEDCODEID	353580016	Chronic viral hepatitis B with delta-agent	C0400918	Chronic viral hepatitis B with hepatitis D	narrow		I	HEPATITIS	COV	I_HEPATITIS_COV
Hepatitis Infectious	MEDCODEID	5086651000006118	Chronic viral hepatitis B with hepatitis D	C0400918	Chronic viral hepatitis B with hepatitis D	narrow		I	HEPATITIS	COV	I_HEPATITIS_COV
Hepatitis Infectious	MEDCODEID	303468015	Liver abscess - excluding amoebic liver abscess	C0023885	Liver Abscess	exclude		I	HEPATITIS	COV	I_HEPATITIS_COV
Hepatitis Infectious	MEDCODEID	12061221000006116	Chronic hepatitis C caused by hepatitis C virus genotype 6	C4708423	Chronic hepatitis C caused by hepatitis C virus genotype 6	narrow		I	HEPATITIS	COV	I_HEPATITIS_COV
Hepatitis Infectious	MEDCODEID	4407011000006114	Chronic type C viral hepatitis	C0524910	Hepatitis C, Chronic	narrow		I	HEPATITIS	COV	I_HEPATITIS_COV
Hepatitis Infectious	MEDCODEID	557071000006112	Chronic hepatitis C	C0524910	Hepatitis C, Chronic	narrow		I	HEPATITIS	COV	I_HEPATITIS_COV
Hepatitis Infectious	MEDCODEID	419703010	Exposure to Hepatitis B virus	C2733101	Exposure to Hepatitis B virus	exclude		I	HEPATITIS	COV	I_HEPATITIS_COV
Hepatitis Infectious	MEDCODEID	2536512019	Giant cell hepatitis causing neonatal jaundice	C0270216	Perinatal giant cell hepatitis	exclude		I	HEPATITIS	COV	I_HEPATITIS_COV
Hepatitis Infectious	MEDCODEID	1137511000000111	History of viral hepatitis	C3532612	History of viral hepatitis	possible		I	HEPATITIS	COV	I_HEPATITIS_COV
Hepatitis Infectious	MEDCODEID	375955013	Hepatitis A antigen screening	C0430421	Hepatitis A antigen screening	exclude		I	HEPATITIS	COV	I_HEPATITIS_COV
Hepatitis Infectious	MEDCODEID	288171017	Hepatic coma due to viral hepatitis	C0153089	Hepatic coma due to viral hepatitis	narrow		I	HEPATITIS	COV	I_HEPATITIS_COV
Hepatitis Infectious	MEDCODEID	3521943010	Hepatitis B core antibody negative	C3203520	Hepatitis B core antibody negative	exclude		I	HEPATITIS	COV	I_HEPATITIS_COV
Hepatitis Infectious	MEDCODEID	303404016	Autoimmune chronic active hepatitis	C0241910	Autoimmune Chronic Hepatitis	exclude		I	HEPATITIS	COV	I_HEPATITIS_COV
Hepatitis Infectious	MEDCODEID	553311000006111	Chronic aggressive hepatitis	C0241910	Autoimmune Chronic Hepatitis	possible		I	HEPATITIS	COV	I_HEPATITIS_COV
Hepatitis Infectious	MEDCODEID	303401012	Chronic active hepatitis	C0241910	Autoimmune Chronic Hepatitis	possible		I	HEPATITIS	COV	I_HEPATITIS_COV
Hepatitis Infectious	MEDCODEID	820791000006114	Hepatitis B surface antigen positive	C0149709	Hepatitis B surface antigen detected	possible		I	HEPATITIS	COV	I_HEPATITIS_COV
Hepatitis Infectious	MEDCODEID	1234780014	Hepatitis in malaria	C0276835	Malarial hepatitis	narrow		I	HEPATITIS	COV	I_HEPATITIS_COV
Hepatitis Infectious	MEDCODEID	3361301000006114	Hepatitis delta antibody	C0312635	Hepatitis D antibody	possible		I	HEPATITIS	COV	I_HEPATITIS_COV
Hepatitis Infectious	MEDCODEID	3361251000006119	Hepatitis delta virus antibody	C0312635	Hepatitis D antibody	possible		I	HEPATITIS	COV	I_HEPATITIS_COV
Hepatitis Infectious	MEDCODEID	7670731000006117	Hepatitis A virus IgG	C0369326	Hepatitis A virus IgG	exclude		I	HEPATITIS	COV	I_HEPATITIS_COV
Hepatitis Infectious	MEDCODEID	2779681000006112	Antibody to hepatitis Be antigen	C0312634	Antibody to hepatitis Be antigen	possible		I	HEPATITIS	COV	I_HEPATITIS_COV
Hepatitis Infectious	MEDCODEID	303787010	[X]Granulomatous hepatitis, not elsewhere classified	C0235369	Granulomatous hepatitis	possible		I	HEPATITIS	COV	I_HEPATITIS_COV
Hepatitis Infectious	MEDCODEID	7821651000006119	Autoimmune hepatitis type 1	C4303164	Autoimmune hepatitis type 1	exclude		I	HEPATITIS	COV	I_HEPATITIS_COV
Hepatitis Infectious	MEDCODEID	2901091000006115	Acute type A viral hepatitis	C0276434	Acute type A viral hepatitis	narrow		I	HEPATITIS	COV	I_HEPATITIS_COV
Hepatitis Infectious	MEDCODEID	2901111000006112	Acute hepatitis A	C0276434	Acute type A viral hepatitis	narrow		I	HEPATITIS	COV	I_HEPATITIS_COV
Hepatitis Infectious	MEDCODEID	222881000000116	Viral infectious hepatitis A	C0276434	Acute type A viral hepatitis	narrow		I	HEPATITIS	COV	I_HEPATITIS_COV
Hepatitis Infectious	MEDCODEID	879211000006117	Infectious hepatitis	C0276434	Acute type A viral hepatitis	narrow		I	HEPATITIS	COV	I_HEPATITIS_COV
Hepatitis Infectious	MEDCODEID	2474656012	Hepatitis C screening	C0948769	Hepatitis C screening	exclude		I	HEPATITIS	COV	I_HEPATITIS_COV
Hepatitis Infectious	MEDCODEID	353567019	Nonspecific reactive hepatitis	C0400887	Nonspecific reactive hepatitis	exclude		I	HEPATITIS	COV	I_HEPATITIS_COV
Hepatitis Infectious	MEDCODEID	2474329018	Hepatitis C carrier	C0400920	Hepatitis C carrier (finding)	narrow		I	HEPATITIS	COV	I_HEPATITIS_COV
Hepatitis Infectious	MEDCODEID	303524015	Hepatic granulomas in berylliosis	C0451714	Hepatic granulomas in berylliosis	narrow		I	HEPATITIS	COV	I_HEPATITIS_COV
Hepatitis Infectious	MEDCODEID	411809016	Hepatitis notification	C0554830	Hepatitis notification	possible		I	HEPATITIS	COV	I_HEPATITIS_COV
Hepatitis Infectious	MEDCODEID	303501010	Hepatitis in late syphilis	C0400921	Hepatitis in late syphilis	narrow		I	HEPATITIS	COV	I_HEPATITIS_COV
Hepatitis Infectious	MEDCODEID	303517016	Toxic liver disease with chronic active hepatitis	C0451712	Toxic liver disease with chronic active hepatitis	exclude		I	HEPATITIS	COV	I_HEPATITIS_COV
Hepatitis Infectious	MEDCODEID	287651013	Blastomycosis liver	C0343924	Blastomycosis liver	narrow		I	HEPATITIS	COV	I_HEPATITIS_COV
Hepatitis Infectious	MEDCODEID	303516013	Toxic liver disease with chronic lobular hepatitis	C0451711	Toxic liver disease with chronic lobular hepatitis	exclude		I	HEPATITIS	COV	I_HEPATITIS_COV
Hepatitis Infectious	MEDCODEID	12070041000006115	Chronic hepatitis C caused by Hepatitis C virus genotype 1a	C4708479	Chronic hepatitis C caused by Hepatitis C virus genotype 1a	narrow		I	HEPATITIS	COV	I_HEPATITIS_COV
Hepatitis Infectious	MEDCODEID	303515012	Toxic liver disease with chronic persistent hepatitis	C0451710	Toxic liver disease with chronic persistent hepatitis	exclude		I	HEPATITIS	COV	I_HEPATITIS_COV
Hepatitis Infectious	MEDCODEID	2412311000000110	Combined hepatitis A and B vaccination contraindicated	C4304800	Combined hepatitis A and B vaccination contraindicated	exclude		I	HEPATITIS	COV	I_HEPATITIS_COV
Hepatitis Infectious	MEDCODEID	820561000006114	Hepatitis A non-immune	C0458070	Hepatitis A non-immune	possible		I	HEPATITIS	COV	I_HEPATITIS_COV
Hepatitis Infectious	MEDCODEID	927941000006114	Hepatitis G virus measurement	C1275689	Hepatitis G virus measurement	exclude		I	HEPATITIS	COV	I_HEPATITIS_COV
Hepatitis Infectious	MEDCODEID	17390014	Acute alcoholic hepatitis	C0001306	Acute alcoholic liver disease	exclude		I	HEPATITIS	COV	I_HEPATITIS_COV
Hepatitis Infectious	MEDCODEID	286871011	Viral hepatitis C	C0019196	Hepatitis C	narrow		I	HEPATITIS	COV	I_HEPATITIS_COV
Hepatitis Infectious	MEDCODEID	821081000006115	Hepatitis non A non B	C0019196	Hepatitis C	possible		I	HEPATITIS	COV	I_HEPATITIS_COV
Hepatitis Infectious	MEDCODEID	84516016	Hepatitis C	C0019196	Hepatitis C	narrow		I	HEPATITIS	COV	I_HEPATITIS_COV
Hepatitis Infectious	MEDCODEID	4742611000006119	Hepatitis non-A non-B	C0019196	Hepatitis C	possible		I	HEPATITIS	COV	I_HEPATITIS_COV
Hepatitis Infectious	MEDCODEID	12070031000006113	Chronic hepatitis C caused by Hepatitis C virus genotype 1b	C4708478	Chronic hepatitis C caused by Hepatitis C virus genotype 1b	narrow		I	HEPATITIS	COV	I_HEPATITIS_COV
Hepatitis Infectious	MEDCODEID	303507014	Toxic hepatitis	C0019193	Hepatitis, Toxic	exclude		I	HEPATITIS	COV	I_HEPATITIS_COV
Hepatitis Infectious	MEDCODEID	457093018	Hepatitis B antibody present	C0729364	Hepatitis B antibody present	possible		I	HEPATITIS	COV	I_HEPATITIS_COV
Hepatitis Infectious	MEDCODEID	316475015	Congenital hepatitis A infection	C0411017	Congenital hepatitis A infection	narrow		I	HEPATITIS	COV	I_HEPATITIS_COV
Hepatitis Infectious	MEDCODEID	316476019	Other specified congenital viral hepatitis	C0411016	Congenital viral hepatitis	narrow		I	HEPATITIS	COV	I_HEPATITIS_COV
Hepatitis Infectious	MEDCODEID	316474016	Congenital viral hepatitis	C0411016	Congenital viral hepatitis	narrow		I	HEPATITIS	COV	I_HEPATITIS_COV
Hepatitis Infectious	MEDCODEID	316477011	Congenital viral hepatitis NOS	C0411016	Congenital viral hepatitis	narrow		I	HEPATITIS	COV	I_HEPATITIS_COV
Hepatitis Infectious	MEDCODEID	582851000006119	Congenital viral hepatitis B infection	C0520787	Congenital viral hepatitis B infection	narrow		I	HEPATITIS	COV	I_HEPATITIS_COV
Hepatitis Infectious	MEDCODEID	416049010	Hepatitis A status	C0458068	Hepatitis A status	exclude		I	HEPATITIS	COV	I_HEPATITIS_COV
Hepatitis Infectious	MEDCODEID	6650521000006113	Hepatitis E IgG level	C1303207	Hepatitis E IgG level	exclude		I	HEPATITIS	COV	I_HEPATITIS_COV
Hepatitis Infectious	MEDCODEID	293605014	Alpha-1-antitrypsin hepatitis	C0438975	Alpha-1-antitrypsin hepatitis	exclude		I	HEPATITIS	COV	I_HEPATITIS_COV
Hepatitis Infectious	MEDCODEID	3748931000006118	Acute hepatitis B	C0276609	Acute type B viral hepatitis	narrow		I	HEPATITIS	COV	I_HEPATITIS_COV
Hepatitis Infectious	MEDCODEID	3748921000006116	Acute type B viral hepatitis	C0276609	Acute type B viral hepatitis	narrow		I	HEPATITIS	COV	I_HEPATITIS_COV
Hepatitis Infectious	MEDCODEID	286524014	Actinomycosis of liver	C0343521	Hepatic actinomycosis	narrow		I	HEPATITIS	COV	I_HEPATITIS_COV
Hepatitis Infectious	MEDCODEID	1232261014	Chronic viral hepatitis B	C0524909	Hepatitis B, Chronic	narrow		I	HEPATITIS	COV	I_HEPATITIS_COV
Hepatitis Infectious	MEDCODEID	3507191000006112	Chronic type B viral hepatitis	C0524909	Hepatitis B, Chronic	narrow		I	HEPATITIS	COV	I_HEPATITIS_COV
Hepatitis Infectious	MEDCODEID	5619801000006115	Hepatitis B status	C0458066	Hepatitis B status	exclude		I	HEPATITIS	COV	I_HEPATITIS_COV
Hepatitis Infectious	MEDCODEID	820731000006110	Hepatitis B non-immune	C0458067	Hepatitis B non-immune	possible		I	HEPATITIS	COV	I_HEPATITIS_COV
Hepatitis Infectious	MEDCODEID	2474300015	Booster hepatitis A junior vaccination	C1445912	Booster hepatitis A junior vaccination	exclude		I	HEPATITIS	COV	I_HEPATITIS_COV
Hepatitis Infectious	MEDCODEID	7263471000006113	Hepatitis B and hepatitis C	C2711110	Hepatitis B and hepatitis C	narrow		I	HEPATITIS	COV	I_HEPATITIS_COV
Hepatitis Infectious	MEDCODEID	286329015	Tuberculosis of liver	C0041313	Tuberculosis, Hepatic	narrow		I	HEPATITIS	COV	I_HEPATITIS_COV
Hepatitis Infectious	MEDCODEID	4640761000006119	Hepatitis B screening	C1278302	Hepatitis B screening	exclude		I	HEPATITIS	COV	I_HEPATITIS_COV
Hepatitis Infectious	MEDCODEID	5505491000006117	Anti-hepatitis B immunoglobulin given	C0419775	Anti-hepatitis B immunoglobulin given	exclude		I	HEPATITIS	COV	I_HEPATITIS_COV
Hepatitis Infectious	MEDCODEID	218941000000110	Hepatitis A gamma globulin given	C0419773	Hepatitis A gamma globulin given	exclude		I	HEPATITIS	COV	I_HEPATITIS_COV
Hepatitis Infectious	MEDCODEID	265165018	Hepatitis B screening required	C0586931	Hepatitis B screening required	exclude		I	HEPATITIS	COV	I_HEPATITIS_COV
Hepatitis Infectious	MEDCODEID	296888019	Post hepatitis A vaccination encephalitis	C0393478	Encephalitis caused by hepatitis A vaccine	exclude		I	HEPATITIS	COV	I_HEPATITIS_COV
Hepatitis Infectious	MEDCODEID	13979801000006117	Hepatitis C screening declined	C5396245	Hepatitis C screening declined	exclude		I	HEPATITIS	COV	I_HEPATITIS_COV
Hepatitis Infectious	MEDCODEID	296889010	Post hepatitis B vaccination encephalitis	C0393479	Encephalitis caused by hepatitis B vaccine	exclude		I	HEPATITIS	COV	I_HEPATITIS_COV
Hepatitis Infectious	MEDCODEID	1708011000000118	Hepatitis B vaccination not indicated	C3873478	Hepatitis B vaccination not indicated	exclude		I	HEPATITIS	COV	I_HEPATITIS_COV
Hepatitis Infectious	MEDCODEID	133978014	Secondary syphilitic hepatitis	C0153149	Hepatitis in secondary syphilis	narrow		I	HEPATITIS	COV	I_HEPATITIS_COV
Hepatitis Infectious	MEDCODEID	303503013	Hepatitis in secondary syphilis	C0153149	Hepatitis in secondary syphilis	narrow		I	HEPATITIS	COV	I_HEPATITIS_COV
Hepatitis Infectious	MEDCODEID	3110091000006117	Acute hepatitis	C0267797	Acute hepatitis	possible		I	HEPATITIS	COV	I_HEPATITIS_COV
Hepatitis Infectious	MEDCODEID	1766451000006116	Hepatitis C PCR negative	C2584689	Hepatitis C viral ribonucleic acid not detected by polymerase chain reaction	exclude		I	HEPATITIS	COV	I_HEPATITIS_COV
Hepatitis Infectious	MEDCODEID	1766461000006119	Hepatitis C viral ribonucleic acid polymerase chain reaction negative	C2584689	Hepatitis C viral ribonucleic acid not detected by polymerase chain reaction	exclude		I	HEPATITIS	COV	I_HEPATITIS_COV
Hepatitis Infectious	MEDCODEID	5086751000006111	Drug-induced hepatitis	C1262760	Hepatitis, Drug-Induced	exclude		I	HEPATITIS	COV	I_HEPATITIS_COV
Hepatitis Infectious	MEDCODEID	7629961000006118	Chronic active hepatitis C	C3872662	Chronic active hepatitis C	narrow		I	HEPATITIS	COV	I_HEPATITIS_COV
Hepatitis Infectious	MEDCODEID	426451000006118	[X]Sequelae of viral hepatitis	C0348305	Sequelae of viral hepatitis	narrow		I	HEPATITIS	COV	I_HEPATITIS_COV
Hepatitis Infectious	MEDCODEID	287970018	Sequelae of viral hepatitis	C0348305	Sequelae of viral hepatitis	narrow		I	HEPATITIS	COV	I_HEPATITIS_COV
Hepatitis Infectious	MEDCODEID	820881000006118	Hepatitis C non immune	C0458073	Hepatitis C non-immune	possible		I	HEPATITIS	COV	I_HEPATITIS_COV
Hepatitis Infectious	MEDCODEID	416054018	Hepatitis C non-immune	C0458073	Hepatitis C non-immune	possible		I	HEPATITIS	COV	I_HEPATITIS_COV
Hepatitis Infectious	MEDCODEID	416052019	Hepatitis C status	C0458071	Hepatitis C status	exclude		I	HEPATITIS	COV	I_HEPATITIS_COV
Hepatitis Infectious	MEDCODEID	416053012	Hepatitis C immune	C0458072	Hepatitis C immune	possible		I	HEPATITIS	COV	I_HEPATITIS_COV
Hepatitis Infectious	MEDCODEID	5086571000006112	Hepatitis due to infection	C0400894	Hepatitis due to infection	narrow		I	HEPATITIS	COV	I_HEPATITIS_COV
Hepatitis Infectious	MEDCODEID	303500011	Hepatitis in other infectious diseases EC	C0400894	Hepatitis due to infection	narrow		I	HEPATITIS	COV	I_HEPATITIS_COV
Hepatitis Infectious	MEDCODEID	303505018	Hepatitis in infectious diseases EC NOS	C0400894	Hepatitis due to infection	narrow		I	HEPATITIS	COV	I_HEPATITIS_COV
Hepatitis Infectious	MEDCODEID	286879013	Chronic viral hepatitis B without delta-agent	C0276610	Chronic viral hepatitis B without delta-agent	narrow		I	HEPATITIS	COV	I_HEPATITIS_COV
Hepatitis Infectious	MEDCODEID	287865012	Toxoplasma hepatitis	C0400895	Hepatitis toxoplasmal	narrow		I	HEPATITIS	COV	I_HEPATITIS_COV
Hepatitis Infectious	MEDCODEID	287866013	Hepatitis in toxoplasmosis	C0400895	Hepatitis toxoplasmal	narrow		I	HEPATITIS	COV	I_HEPATITIS_COV
Hepatitis Infectious	MEDCODEID	353572011	Gonococcal hepatitis	C0400896	Gonococcal hepatitis	narrow		I	HEPATITIS	COV	I_HEPATITIS_COV
Hepatitis Infectious	MEDCODEID	3312561000006112	Chronic active type B viral hepatitis	C0276612	Chronic active type B viral hepatitis	narrow		I	HEPATITIS	COV	I_HEPATITIS_COV
Hepatitis Infectious	MEDCODEID	142629014	Syphilis of liver	C0153179	Syphilis of liver	narrow		I	HEPATITIS	COV	I_HEPATITIS_COV
Hepatitis Infectious	MEDCODEID	739551000006118	Echinococcus multilocularis infection of liver	C0153293	Echinococcus multilocularis infection of liver	narrow		I	HEPATITIS	COV	I_HEPATITIS_COV
Hepatitis Infectious	MEDCODEID	1708091000000110	Hepatitis A vaccination not indicated	C3875364	Hepatitis A vaccination not indicated	exclude		I	HEPATITIS	COV	I_HEPATITIS_COV
Hepatitis Infectious	MEDCODEID	3038537014	History of hepatitis C	C4040623	History of hepatitis C	exclude		I	HEPATITIS	COV	I_HEPATITIS_COV
Hepatitis Infectious	MEDCODEID	8029551000006113	H/O hepatitis C	C4040623	History of hepatitis C	possible		I	HEPATITIS	COV	I_HEPATITIS_COV
Hepatitis Infectious	MEDCODEID	2159899016	Autoimmune hepatitis	C4721555	Autoimmune hepatitis	exclude		I	HEPATITIS	COV	I_HEPATITIS_COV
Hepatitis Infectious	MEDCODEID	257841016	Hepatitis e antigen present	C0428036	Hepatitis Be antigen detected	possible		I	HEPATITIS	COV	I_HEPATITIS_COV
Hepatitis Infectious	MEDCODEID	4596181000006111	Hepatitis Be antigen present	C0428036	Hepatitis Be antigen detected	possible		I	HEPATITIS	COV	I_HEPATITIS_COV
Hepatitis Infectious	MEDCODEID	69895016	Chronic persistent hepatitis	C0149519	Chronic Persistent Hepatitis	exclude		I	HEPATITIS	COV	I_HEPATITIS_COV
Hepatitis Infectious	MEDCODEID	7568861000006119	Reactivation of hepatitis C viral hepatitis	C3839041	Reactivation of hepatitis C viral hepatitis	narrow		I	HEPATITIS	COV	I_HEPATITIS_COV
Hepatitis Infectious	MEDCODEID	1814911000006116	Acute viral hepatitis	C0276622	Acute viral hepatitis	narrow		I	HEPATITIS	COV	I_HEPATITIS_COV
Hepatitis Infectious	MEDCODEID	288169017	[X]Other chronic viral hepatitis	C0276623	Chronic viral hepatitis	narrow		I	HEPATITIS	COV	I_HEPATITIS_COV
Hepatitis Infectious	MEDCODEID	557081000006110	Chronic viral hepatitis, unspecified	C0276623	Chronic viral hepatitis	narrow		I	HEPATITIS	COV	I_HEPATITIS_COV
Hepatitis Infectious	MEDCODEID	288170016	[X]Chronic viral hepatitis, unspecified	C0276623	Chronic viral hepatitis	narrow		I	HEPATITIS	COV	I_HEPATITIS_COV
Hepatitis Infectious	MEDCODEID	17930015	Chronic viral hepatitis	C0276623	Chronic viral hepatitis	narrow		I	HEPATITIS	COV	I_HEPATITIS_COV
Hepatitis Infectious	MEDCODEID	264367013	Viral hepatitis carrier	C0733680	Carrier of viral hepatitis	narrow		I	HEPATITIS	COV	I_HEPATITIS_COV
Hepatitis Infectious	MEDCODEID	1227541016	[V]Hepatitis Australia antigen carrier	C0733680	Carrier of viral hepatitis	narrow		I	HEPATITIS	COV	I_HEPATITIS_COV
Hepatitis Infectious	MEDCODEID	460192013	[V]Viral hepatitis carrier	C0733680	Carrier of viral hepatitis	narrow		I	HEPATITIS	COV	I_HEPATITIS_COV
Hepatitis Infectious	MEDCODEID	353577017	Acute hepatitis E	C2063407	viral hepatitis E infection	narrow		I	HEPATITIS	COV	I_HEPATITIS_COV
Hepatitis Infectious	MEDCODEID	10638010	Capillaria hepatica infection	C0277202	Capillaria hepatica Infection	possible		I	HEPATITIS	COV	I_HEPATITIS_COV
Hepatitis Infectious	MEDCODEID	303525019	Hepatic granulomas in sarcoidosis	C0451700	Hepatic granulomas in sarcoidosis	narrow		I	HEPATITIS	COV	I_HEPATITIS_COV
Hepatitis Infectious	MEDCODEID	303410016	Chronic hepatitis NOS	C0019189	Hepatitis, Chronic	exclude		I	HEPATITIS	COV	I_HEPATITIS_COV
Hepatitis Infectious	MEDCODEID	127487019	Chronic hepatitis	C0019189	Hepatitis, Chronic	possible		I	HEPATITIS	COV	I_HEPATITIS_COV
Hepatitis Infectious	MEDCODEID	303409014	Chronic hepatitis unspecified	C0019189	Hepatitis, Chronic	exclude		I	HEPATITIS	COV	I_HEPATITIS_COV
Hepatitis Infectious	MEDCODEID	258125018	Hepatitis A test negative	C0560225	Hepatitis A not detected	exclude		I	HEPATITIS	COV	I_HEPATITIS_COV
Hepatitis Infectious	MEDCODEID	2693857014	History of hepatitis B	C1997078	History of hepatitis B	exclude		I	HEPATITIS	COV	I_HEPATITIS_COV
Hepatitis Infectious	MEDCODEID	303514011	Toxic liver disease with acute hepatitis	C0451709	Toxic liver disease with acute hepatitis	exclude		I	HEPATITIS	COV	I_HEPATITIS_COV
Hepatitis Infectious	MEDCODEID	739541000006115	Echinococcus granulosus infection of liver	C0153289	Echinococcus granulosus infection of liver	narrow		I	HEPATITIS	COV	I_HEPATITIS_COV
Hepatitis Infectious	MEDCODEID	12064771000006114	Chronic hepatitis C caused by Hepatitis C virus genotype 3	C4708467	Chronic hepatitis C caused by Hepatitis C virus genotype 3	narrow		I	HEPATITIS	COV	I_HEPATITIS_COV
Hepatitis Infectious	MEDCODEID	355299012	Gonococcal perihepatitis	C0341816	Gonococcal Perihepatitis	narrow		I	HEPATITIS	COV	I_HEPATITIS_COV
Hepatitis Infectious	MEDCODEID	457391000006117	Acute hepatitis B with delta agent (coinfection) with hepatic coma	C0451705	Hepatic coma due to acute hepatitis B with delta agent	narrow		I	HEPATITIS	COV	I_HEPATITIS_COV
Hepatitis Infectious	MEDCODEID	258126017	Hepatitis A test positive	C0560226	Hepatitis A detected	narrow		I	HEPATITIS	COV	I_HEPATITIS_COV
Hepatitis Infectious	MEDCODEID	457401000006115	Acute hepatitis B with delta-agent (coinfection) without hepatic coma	C0451704	Acute hepatitis B with delta-agent (coinfection) without hepatic coma	narrow		I	HEPATITIS	COV	I_HEPATITIS_COV
Hepatitis Infectious	MEDCODEID	7966981000006110	Cirrhosis of liver due to chronic hepatitis C	C3662136	Cirrhosis of liver due to chronic hepatitis C	narrow		I	HEPATITIS	COV	I_HEPATITIS_COV
Hepatitis Infectious	MEDCODEID	316634019	Perinatal hepatitis causing jaundice, unspecified	C0022353	Neonatal Jaundice	possible		I	HEPATITIS	COV	I_HEPATITIS_COV
Hepatitis Infectious	MEDCODEID	4105671000006118	Hepatitis C antibody, confirmatory test	C0373853	Hepatitis C antibody, confirmatory test	possible		I	HEPATITIS	COV	I_HEPATITIS_COV
Hepatitis Infectious	MEDCODEID	454393018	Hepatitis A - current infection	C0588457	Hepatitis A - current infection	narrow		I	HEPATITIS	COV	I_HEPATITIS_COV
Hepatitis Infectious	MEDCODEID	4277111000006118	Administration of Hepatitis B Virus immune globulin, human	C1293865	Administration of Hepatitis B Virus immune globulin, human	exclude		I	HEPATITIS	COV	I_HEPATITIS_COV
Hepatitis Infectious	MEDCODEID	12066941000006110	Chronic hepatitis C caused by Hepatitis C virus genotype 1	C4708470	Chronic hepatitis C caused by Hepatitis C virus genotype 1	narrow		I	HEPATITIS	COV	I_HEPATITIS_COV
Hepatitis Infectious	MEDCODEID	4058511000006118	Cholestatic hepatitis	C0149904	Cholestatic hepatitis	exclude		I	HEPATITIS	COV	I_HEPATITIS_COV
Hepatitis Infectious	MEDCODEID	820621000006116	Hepatitis ant.radioimmunoassay	C0436166	Hepatitis antibody radioimmunoassay	exclude		I	HEPATITIS	COV	I_HEPATITIS_COV
Hepatitis Infectious	MEDCODEID	4620611000006111	Hepatitis antibody radioimmunoassay	C0436166	Hepatitis antibody radioimmunoassay	exclude		I	HEPATITIS	COV	I_HEPATITIS_COV
Hepatitis Infectious	ICD10	K77.0	Liver disorders in infectious and parasitic diseases classified elsewhere	C0023895	Liver diseases	narrow		I	HEPATITIS	COV	I_HEPATITIS_COV
Hepatitis Infectious	ICD10	B19	Unspecified viral hepatitis	C0042721	Viral hepatitis	narrow		I	HEPATITIS	COV	I_HEPATITIS_COV
Hepatitis Infectious	ICD10	B94.2	Sequelae of viral hepatitis	C0042721	Viral hepatitis	narrow		I	HEPATITIS	COV	I_HEPATITIS_COV
Hepatitis Infectious	ICD10	B25.1	Cytomegaloviral hepatitis	C0276252	Cytomegalovirus hepatitis	narrow		I	HEPATITIS	COV	I_HEPATITIS_COV
Hepatitis Infectious	ICD10	B67.8	Echinococcosis, unspecified, of liver	C0013504	Echinococcosis, Hepatic	narrow		I	HEPATITIS	COV	I_HEPATITIS_COV
Hepatitis Infectious	ICD10	B17.1	Acute hepatitis C	C0400914	Acute hepatitis C	narrow		I	HEPATITIS	COV	I_HEPATITIS_COV
Hepatitis Infectious	ICD10	A06.4	Amoebic liver abscess	C0023886	Liver Abscess, Amebic	narrow		I	HEPATITIS	COV	I_HEPATITIS_COV
Hepatitis Infectious	ICD10	B18.2	Chronic viral hepatitis C	C0524910	Hepatitis C, Chronic	narrow		I	HEPATITIS	COV	I_HEPATITIS_COV
Hepatitis Infectious	ICD10	B15	Acute hepatitis A	C0276434	Acute type A viral hepatitis	narrow		I	HEPATITIS	COV	I_HEPATITIS_COV
Hepatitis Infectious	ICD10	Z22.5	Carrier of viral hepatitis	C0549126	Encounter due to being a carrier of viral hepatitis	narrow		I	HEPATITIS	COV	I_HEPATITIS_COV
Hepatitis Infectious	ICD10	P35.3	Congenital viral hepatitis	C0411016	Congenital viral hepatitis	narrow		I	HEPATITIS	COV	I_HEPATITIS_COV
Hepatitis Infectious	ICD10	B16	Acute hepatitis B	C0276609	Acute type B viral hepatitis	narrow		I	HEPATITIS	COV	I_HEPATITIS_COV
Hepatitis Infectious	ICD10	B58.1	Toxoplasma hepatitis	C0400895	Hepatitis toxoplasmal	narrow		I	HEPATITIS	COV	I_HEPATITIS_COV
Hepatitis Infectious	ICD10	B67.5	Echinococcus multilocularis infection of liver	C0153293	Echinococcus multilocularis infection of liver	narrow		I	HEPATITIS	COV	I_HEPATITIS_COV
Hepatitis Infectious	ICD10	B17	Other acute viral hepatitis	C0276622	Acute viral hepatitis	narrow		I	HEPATITIS	COV	I_HEPATITIS_COV
Hepatitis Infectious	ICD10	B17.8	Other specified acute viral hepatitis	C0276622	Acute viral hepatitis	narrow		I	HEPATITIS	COV	I_HEPATITIS_COV
Hepatitis Infectious	ICD10	B18	Chronic viral hepatitis	C0276623	Chronic viral hepatitis	narrow		I	HEPATITIS	COV	I_HEPATITIS_COV
Hepatitis Infectious	ICD10	B18.9	Chronic viral hepatitis, unspecified	C0276623	Chronic viral hepatitis	narrow		I	HEPATITIS	COV	I_HEPATITIS_COV
Hepatitis Infectious	ICD10	B67.0	Echinococcus granulosus infection of liver	C0153289	Echinococcus granulosus infection of liver	narrow		I	HEPATITIS	COV	I_HEPATITIS_COV
Hepatitis Infectious	ICD10	B17.0	Acute delta-(super)infection in chronic hepatitis B	C0011226	Hepatitis D Infection	narrow		I	HEPATITIS	COV	I_HEPATITIS_COV
Hepatitis Infectious	ICPC2P	D72001	Hepatitis infectious	C0019159	Hepatitis A	narrow		I	HEPATITIS	COV	I_HEPATITIS_COV
Hepatitis Infectious	ICPC2P	D72006	Hepatitis A	C0019159	Hepatitis A	narrow		I	HEPATITIS	COV	I_HEPATITIS_COV
Hepatitis Infectious	ICPC2P	D72005	Hepatitis viral	C0042721	Viral hepatitis	narrow		I	HEPATITIS	COV	I_HEPATITIS_COV
Hepatitis Infectious	ICPC2P	D72008	Hepatitis C	C0019196	Hepatitis C	narrow		I	HEPATITIS	COV	I_HEPATITIS_COV
Hepatitis Infectious	ICPC	D72	Viral hepatitis	C0042721	Viral hepatitis	narrow		I	HEPATITIS	COV	I_HEPATITIS_COV
Hepatitis Infectious	RCD	XE0TW	Infectious hepatitis	C0019159	Hepatitis A	narrow		I	HEPATITIS	COV	I_HEPATITIS_COV
Hepatitis Infectious	RCD	A70z.	Unspecified viral hepatitis	C0042721	Viral hepatitis	narrow		I	HEPATITIS	COV	I_HEPATITIS_COV
Hepatitis Infectious	RCD	A70..	Viral hepatitis	C0042721	Viral hepatitis	narrow		I	HEPATITIS	COV	I_HEPATITIS_COV
Hepatitis Infectious	RCD	A700.	Viral hepatitis A with coma	-	-	narrow	Desc: code A70..	I	HEPATITIS	COV	I_HEPATITIS_COV
Hepatitis Infectious	RCD	A702.	Viral hepatitis B with coma	-	-	narrow	Desc: code A70..	I	HEPATITIS	COV	I_HEPATITIS_COV
Hepatitis Infectious	RCD	A7020	Acute hepatitis B with delta agent (coinfection) with hepatic coma	-	-	narrow	Desc: code A70..	I	HEPATITIS	COV	I_HEPATITIS_COV
Hepatitis Infectious	RCD	A703.	Viral serum hepatitis B	-	-	narrow	Desc: code A70..	I	HEPATITIS	COV	I_HEPATITIS_COV
Hepatitis Infectious	RCD	A7030	Acute hepatitis B with delta-agent (coinfection) without hepatic coma	-	-	narrow	Desc: code A70..	I	HEPATITIS	COV	I_HEPATITIS_COV
Hepatitis Infectious	RCD	A704.	Other specified viral hepatitis with coma	-	-	narrow	Desc: code A70..	I	HEPATITIS	COV	I_HEPATITIS_COV
Hepatitis Infectious	RCD	A7040	Viral hepatitis C with coma	-	-	narrow	Desc: code A70..	I	HEPATITIS	COV	I_HEPATITIS_COV
Hepatitis Infectious	RCD	A704z	Other specified viral hepatitis with hepatic coma NOS	-	-	narrow	Desc: code A70..	I	HEPATITIS	COV	I_HEPATITIS_COV
Hepatitis Infectious	RCD	A705.	Other specified viral hepatitis without coma	-	-	narrow	Desc: code A70..	I	HEPATITIS	COV	I_HEPATITIS_COV
Hepatitis Infectious	RCD	A7050	Viral hepatitis C without mention of hepatic coma	-	-	narrow	Desc: code A70..	I	HEPATITIS	COV	I_HEPATITIS_COV
Hepatitis Infectious	RCD	A705z	Other specified viral hepatitis without mention of hepatic coma NOS	-	-	narrow	Desc: code A70..	I	HEPATITIS	COV	I_HEPATITIS_COV
Hepatitis Infectious	RCD	A706.	Unspecified viral hepatitis with coma	-	-	narrow	Desc: code A70..	I	HEPATITIS	COV	I_HEPATITIS_COV
Hepatitis Infectious	RCD	A7071	Chronic viral hepatitis B without delta-agent	-	-	narrow	Desc: code A70..	I	HEPATITIS	COV	I_HEPATITIS_COV
Hepatitis Infectious	RCD	AyuB1	[X]Other chronic viral hepatitis	-	-	narrow	Desc: code A70..	I	HEPATITIS	COV	I_HEPATITIS_COV
Hepatitis Infectious	RCD	AyuB3	[X]Unspecified viral hepatitis with coma	-	-	narrow	Desc: code A70..	I	HEPATITIS	COV	I_HEPATITIS_COV
Hepatitis Infectious	RCD	AyuB4	[X]Unspecified viral hepatitis without coma	-	-	narrow	Desc: code A70..	I	HEPATITIS	COV	I_HEPATITIS_COV
Hepatitis Infectious	RCD	J631.	Hepatitis in viral diseases EC	-	-	narrow	Desc: code A70..	I	HEPATITIS	COV	I_HEPATITIS_COV
Hepatitis Infectious	RCD	J6315	Hepatitis in other viral disease	-	-	narrow	Desc: code A70..	I	HEPATITIS	COV	I_HEPATITIS_COV
Hepatitis Infectious	RCD	J6316	Hepatitis with adenovirus	-	-	narrow	Desc: code A70..	I	HEPATITIS	COV	I_HEPATITIS_COV
Hepatitis Infectious	RCD	J631z	Hepatitis in viral diseases EC NOS	-	-	narrow	Desc: code A70..	I	HEPATITIS	COV	I_HEPATITIS_COV
Hepatitis Infectious	RCD	X306b	Acute viral hepatitis	-	-	narrow	Desc: code A70..	I	HEPATITIS	COV	I_HEPATITIS_COV
Hepatitis Infectious	RCD	X306c	Acute hepatitis B with hepatitis D	-	-	narrow	Desc: code A70..	I	HEPATITIS	COV	I_HEPATITIS_COV
Hepatitis Infectious	RCD	X306f	Acute hepatitis E	-	-	narrow	Desc: code A70..	I	HEPATITIS	COV	I_HEPATITIS_COV
Hepatitis Infectious	RCD	X306g	Acute non-A non-B hepatitis	-	-	narrow	Desc: code A70..	I	HEPATITIS	COV	I_HEPATITIS_COV
Hepatitis Infectious	RCD	X306i	Chronic viral hepatitis B	-	-	narrow	Desc: code A70..	I	HEPATITIS	COV	I_HEPATITIS_COV
Hepatitis Infectious	RCD	X306j	Chronic viral hepatitis B with hepatitis D	-	-	narrow	Desc: code A70..	I	HEPATITIS	COV	I_HEPATITIS_COV
Hepatitis Infectious	RCD	X306l	Chronic non-A non-B hepatitis	-	-	narrow	Desc: code A70..	I	HEPATITIS	COV	I_HEPATITIS_COV
Hepatitis Infectious	RCD	XE0TY	Serum hepatitis	-	-	narrow	Desc: code A70..	I	HEPATITIS	COV	I_HEPATITIS_COV
Hepatitis Infectious	RCD	Xa9C8	Epstein-Barr virus hepatitis	-	-	narrow	Desc: code A70..	I	HEPATITIS	COV	I_HEPATITIS_COV
Hepatitis Infectious	RCD	X306n	Hepatitis B carrier	C0262505	Hepatitis B carrier (finding)	narrow		I	HEPATITIS	COV	I_HEPATITIS_COV
Hepatitis Infectious	RCD	A7852	CMV - Cytomegalovirus hepatitis	C0276252	Cytomegalovirus hepatitis	narrow		I	HEPATITIS	COV	I_HEPATITIS_COV
Hepatitis Infectious	RCD	J6311	Hepatitis + cytomegalic incl.	C0276252	Cytomegalovirus hepatitis	narrow		I	HEPATITIS	COV	I_HEPATITIS_COV
Hepatitis Infectious	RCD	AC2y.	Liver echinococcus unspecified	C0013504	Echinococcosis, Hepatic	narrow		I	HEPATITIS	COV	I_HEPATITIS_COV
Hepatitis Infectious	RCD	AyuG4	[X]Echinococcosis,unspcf,liver	C0013504	Echinococcosis, Hepatic	narrow		I	HEPATITIS	COV	I_HEPATITIS_COV
Hepatitis Infectious	RCD	J6312	Infec mononucleosis hepatitis	C0276257	Infectious mononucleosis hepatitis	narrow		I	HEPATITIS	COV	I_HEPATITIS_COV
Hepatitis Infectious	RCD	X73p2	Fasciola hepatica	C0015648	Fasciola hepatica	narrow		I	HEPATITIS	COV	I_HEPATITIS_COV
Hepatitis Infectious	RCD	J6314	Hepatitis in yellow fever	C0400907	Hepatitis in yellow fever	narrow		I	HEPATITIS	COV	I_HEPATITIS_COV
Hepatitis Infectious	RCD	J6310	Coxsackie virus hepatitis	C0400908	Coxsackie virus hepatitis	narrow		I	HEPATITIS	COV	I_HEPATITIS_COV
Hepatitis Infectious	RCD	AyuB0	[X]Other specified acute viral hepatitis	C0348199	Other specified acute viral hepatitis	narrow		I	HEPATITIS	COV	I_HEPATITIS_COV
Hepatitis Infectious	RCD	J6313	Mumps hepatitis	C0153096	Mumps hepatitis	narrow		I	HEPATITIS	COV	I_HEPATITIS_COV
Hepatitis Infectious	RCD	Jyu74	[X]Liver diso/inf+paras dis CE	C0348752	Liver disorders in infectious and parasitic diseases classified elsewhere	narrow		I	HEPATITIS	COV	I_HEPATITIS_COV
Hepatitis Infectious	RCD	X70Sg	Liver fluke infection	C1331532	Fasciola hepatica infection	narrow		I	HEPATITIS	COV	I_HEPATITIS_COV
Hepatitis Infectious	RCD	AC11.	Clonorchiasis	-	-	narrow	Desc: code X70Sg	I	HEPATITIS	COV	I_HEPATITIS_COV
Hepatitis Infectious	RCD	AC1y0	Dicrocoelium dendriticum infection	-	-	narrow	Desc: code X70Sg	I	HEPATITIS	COV	I_HEPATITIS_COV
Hepatitis Infectious	RCD	X70Si	Dicrocoeliosis	-	-	narrow	Desc: code X70Sg	I	HEPATITIS	COV	I_HEPATITIS_COV
Hepatitis Infectious	RCD	X70Sj	Acute clonorchiasis	-	-	narrow	Desc: code X70Sg	I	HEPATITIS	COV	I_HEPATITIS_COV
Hepatitis Infectious	RCD	X70Sk	Chronic clonorchiasis	-	-	narrow	Desc: code X70Sg	I	HEPATITIS	COV	I_HEPATITIS_COV
Hepatitis Infectious	RCD	XE0SU	Opisthorchiasis	-	-	narrow	Desc: code X70Sg	I	HEPATITIS	COV	I_HEPATITIS_COV
Hepatitis Infectious	RCD	X70Sh	Liver flukes NOS	C1331532	Fasciola hepatica infection	narrow		I	HEPATITIS	COV	I_HEPATITIS_COV
Hepatitis Infectious	RCD	XE0SV	Sheep liver fluke infection	C1331532	Fasciola hepatica infection	narrow		I	HEPATITIS	COV	I_HEPATITIS_COV
Hepatitis Infectious	RCD	X306d	Hepatitis D superinfection of hepatitis B carrier	C0400913	Hepatitis D superinfection of hepatitis B carrier	narrow		I	HEPATITIS	COV	I_HEPATITIS_COV
Hepatitis Infectious	RCD	X306e	Acute hepatitis C	C0400914	Acute hepatitis C	narrow		I	HEPATITIS	COV	I_HEPATITIS_COV
Hepatitis Infectious	RCD	A053.	Amoebic liver abscess	C0023886	Liver Abscess, Amebic	narrow		I	HEPATITIS	COV	I_HEPATITIS_COV
Hepatitis Infectious	RCD	X306k	Chronic viral hepatitis C	C0524910	Hepatitis C, Chronic	narrow		I	HEPATITIS	COV	I_HEPATITIS_COV
Hepatitis Infectious	RCD	J6320	Hepatitis in malaria	C0276835	Malarial hepatitis	narrow		I	HEPATITIS	COV	I_HEPATITIS_COV
Hepatitis Infectious	RCD	XE2uF	Acute hepatitis A	C0276434	Acute type A viral hepatitis	narrow		I	HEPATITIS	COV	I_HEPATITIS_COV
Hepatitis Infectious	RCD	X306o	Hepatitis C carrier	C0400920	Hepatitis C carrier (finding)	narrow		I	HEPATITIS	COV	I_HEPATITIS_COV
Hepatitis Infectious	RCD	J639.	Hepatic granulomas in berylliosis	C0451714	Hepatic granulomas in berylliosis	narrow		I	HEPATITIS	COV	I_HEPATITIS_COV
Hepatitis Infectious	RCD	AB503	Blastomycosis liver	C0343924	Blastomycosis liver	narrow		I	HEPATITIS	COV	I_HEPATITIS_COV
Hepatitis Infectious	RCD	ZV026	[V]Australia antigen carrier	C0549126	Encounter due to being a carrier of viral hepatitis	narrow		I	HEPATITIS	COV	I_HEPATITIS_COV
Hepatitis Infectious	RCD	A7054	Hepatitis non-A non-B	C0019196	Hepatitis C	narrow		I	HEPATITIS	COV	I_HEPATITIS_COV
Hepatitis Infectious	RCD	A70z0	Hepatitis C	C0019196	Hepatitis C	narrow		I	HEPATITIS	COV	I_HEPATITIS_COV
Hepatitis Infectious	RCD	Q409z	Congenital viral hepatitis NOS	C0411016	Congenital viral hepatitis	narrow		I	HEPATITIS	COV	I_HEPATITIS_COV
Hepatitis Infectious	RCD	Q409.	Congenital viral hepatitis	C0411016	Congenital viral hepatitis	narrow		I	HEPATITIS	COV	I_HEPATITIS_COV
Hepatitis Infectious	RCD	Q4090	Congenital hepatitis A infection	-	-	narrow	Desc: code Q409.	I	HEPATITIS	COV	I_HEPATITIS_COV
Hepatitis Infectious	RCD	Q4091	Congenital hepatitis B infection	-	-	narrow	Desc: code Q409.	I	HEPATITIS	COV	I_HEPATITIS_COV
Hepatitis Infectious	RCD	Q409y	Other specified congenital viral hepatitis	-	-	narrow	Desc: code Q409.	I	HEPATITIS	COV	I_HEPATITIS_COV
Hepatitis Infectious	RCD	Xa0Ah	Congenital non-A non-B hepatitis infection	-	-	narrow	Desc: code Q409.	I	HEPATITIS	COV	I_HEPATITIS_COV
Hepatitis Infectious	RCD	Xa0ty	Congenital hepatitis C infection	-	-	narrow	Desc: code Q409.	I	HEPATITIS	COV	I_HEPATITIS_COV
Hepatitis Infectious	RCD	XE0RK	Acute hepatitis B	C0276609	Acute type B viral hepatitis	narrow		I	HEPATITIS	COV	I_HEPATITIS_COV
Hepatitis Infectious	RCD	A3922	Hepatic actinomycosis	C0343521	Hepatic actinomycosis	narrow		I	HEPATITIS	COV	I_HEPATITIS_COV
Hepatitis Infectious	RCD	A17y4	Tuberculosis of liver	C0041313	Tuberculosis, Hepatic	narrow		I	HEPATITIS	COV	I_HEPATITIS_COV
Hepatitis Infectious	RCD	A9161	Secondary syphilitic hepatitis	C0153149	Hepatitis in secondary syphilis	narrow		I	HEPATITIS	COV	I_HEPATITIS_COV
Hepatitis Infectious	RCD	J6322	Hepatitis in secondary syphilis	C0153149	Hepatitis in secondary syphilis	narrow		I	HEPATITIS	COV	I_HEPATITIS_COV
Hepatitis Infectious	RCD	AE23.	Sequelae of viral hepatitis	C0348305	Sequelae of viral hepatitis	narrow		I	HEPATITIS	COV	I_HEPATITIS_COV
Hepatitis Infectious	RCD	AD05.	Toxoplasma hepatitis	C0400895	Hepatitis toxoplasmal	narrow		I	HEPATITIS	COV	I_HEPATITIS_COV
Hepatitis Infectious	RCD	X306a	Gonococcal hepatitis	C0400896	Gonococcal hepatitis	narrow		I	HEPATITIS	COV	I_HEPATITIS_COV
Hepatitis Infectious	RCD	A953.	Syphilis of liver	C0153179	Syphilis of liver	narrow		I	HEPATITIS	COV	I_HEPATITIS_COV
Hepatitis Infectious	RCD	AC25.	Liver echinococcus multilocularis	C0153293	Echinococcus multilocularis infection of liver	narrow		I	HEPATITIS	COV	I_HEPATITIS_COV
Hepatitis Infectious	RCD	AyuB2	[X]Chronic viral hepatitis, unspecified	C0276623	Chronic viral hepatitis	narrow		I	HEPATITIS	COV	I_HEPATITIS_COV
Hepatitis Infectious	RCD	X306h	Chronic viral hepatitis	C0276623	Chronic viral hepatitis	narrow		I	HEPATITIS	COV	I_HEPATITIS_COV
Hepatitis Infectious	RCD	65Q7.	Viral hepatitis carrier	C0733680	Carrier of viral hepatitis	narrow		I	HEPATITIS	COV	I_HEPATITIS_COV
Hepatitis Infectious	RCD	AC20.	Liver echinococcus granulosus	C0153289	Echinococcus granulosus infection of liver	narrow		I	HEPATITIS	COV	I_HEPATITIS_COV
Hepatitis Infectious	ICD10DA	B171	Akut hepatitis C	C0400914	Acute hepatitis C	narrow		I	HEPATITIS	COV	I_HEPATITIS_COV
Hepatitis Infectious	ICD10DA	B182	Kronisk viral hepatitis C	C0524910	Hepatitis C, Chronic	narrow		I	HEPATITIS	COV	I_HEPATITIS_COV
Hepatitis Infectious	ICD9CM	070	Viral hepatitis	C0042721	Viral hepatitis	narrow		I	HEPATITIS	COV	I_HEPATITIS_COV
Hepatitis Infectious	ICD9CM	070.0	Viral hepatitis A with hepatic coma	-	-	narrow	Desc: code 070	I	HEPATITIS	COV	I_HEPATITIS_COV
Hepatitis Infectious	ICD9CM	070.1	Viral hepatitis A without mention of hepatic coma	-	-	narrow	Desc: code 070	I	HEPATITIS	COV	I_HEPATITIS_COV
Hepatitis Infectious	ICD9CM	070.2	Viral hepatitis B with hepatic coma	-	-	narrow	Desc: code 070	I	HEPATITIS	COV	I_HEPATITIS_COV
Hepatitis Infectious	ICD9CM	070.20	Viral hepatitis B with hepatic coma, acute or unspecified, without mention of hepatitis delta	-	-	narrow	Desc: code 070	I	HEPATITIS	COV	I_HEPATITIS_COV
Hepatitis Infectious	ICD9CM	070.21	Viral hepatitis B with hepatic coma, acute or unspecified, with hepatitis delta	-	-	narrow	Desc: code 070	I	HEPATITIS	COV	I_HEPATITIS_COV
Hepatitis Infectious	ICD9CM	070.22	Chronic viral hepatitis B with hepatic coma without hepatitis delta	-	-	narrow	Desc: code 070	I	HEPATITIS	COV	I_HEPATITIS_COV
Hepatitis Infectious	ICD9CM	070.23	Chronic viral hepatitis B with hepatic coma with hepatitis delta	-	-	narrow	Desc: code 070	I	HEPATITIS	COV	I_HEPATITIS_COV
Hepatitis Infectious	ICD9CM	070.3	Viral hepatitis B without mention of hepatic coma	-	-	narrow	Desc: code 070	I	HEPATITIS	COV	I_HEPATITIS_COV
Hepatitis Infectious	ICD9CM	070.30	Viral hepatitis B without mention of hepatic coma, acute or unspecified, without mention of hepatitis delta	-	-	narrow	Desc: code 070	I	HEPATITIS	COV	I_HEPATITIS_COV
Hepatitis Infectious	ICD9CM	070.31	Viral hepatitis B without mention of hepatic coma, acute or unspecified, with hepatitis delta	-	-	narrow	Desc: code 070	I	HEPATITIS	COV	I_HEPATITIS_COV
Hepatitis Infectious	ICD9CM	070.32	Chronic viral hepatitis B without mention of hepatic coma without mention of hepatitis delta	-	-	narrow	Desc: code 070	I	HEPATITIS	COV	I_HEPATITIS_COV
Hepatitis Infectious	ICD9CM	070.33	Chronic viral hepatitis B without mention of hepatic coma with hepatitis delta	-	-	narrow	Desc: code 070	I	HEPATITIS	COV	I_HEPATITIS_COV
Hepatitis Infectious	ICD9CM	070.4	Other specified viral hepatitis with hepatic coma	-	-	narrow	Desc: code 070	I	HEPATITIS	COV	I_HEPATITIS_COV
Hepatitis Infectious	ICD9CM	070.41	Acute hepatitis C with hepatic coma	-	-	narrow	Desc: code 070	I	HEPATITIS	COV	I_HEPATITIS_COV
Hepatitis Infectious	ICD9CM	070.42	Hepatitis delta without mention of active hepatitis B disease with hepatic coma	-	-	narrow	Desc: code 070	I	HEPATITIS	COV	I_HEPATITIS_COV
Hepatitis Infectious	ICD9CM	070.43	Hepatitis E with hepatic coma	-	-	narrow	Desc: code 070	I	HEPATITIS	COV	I_HEPATITIS_COV
Hepatitis Infectious	ICD9CM	070.49	Other specified viral hepatitis with hepatic coma	-	-	narrow	Desc: code 070	I	HEPATITIS	COV	I_HEPATITIS_COV
Hepatitis Infectious	ICD9CM	070.5	Other specified viral hepatitis without mention of hepatic coma	-	-	narrow	Desc: code 070	I	HEPATITIS	COV	I_HEPATITIS_COV
Hepatitis Infectious	ICD9CM	070.51	Acute hepatitis C without mention of hepatic coma	-	-	narrow	Desc: code 070	I	HEPATITIS	COV	I_HEPATITIS_COV
Hepatitis Infectious	ICD9CM	070.52	Hepatitis delta without mention of active hepatitis B disease or hepatic coma	-	-	narrow	Desc: code 070	I	HEPATITIS	COV	I_HEPATITIS_COV
Hepatitis Infectious	ICD9CM	070.53	Hepatitis E without mention of hepatic coma	-	-	narrow	Desc: code 070	I	HEPATITIS	COV	I_HEPATITIS_COV
Hepatitis Infectious	ICD9CM	070.54	Chronic hepatitis C without mention of hepatic coma	-	-	narrow	Desc: code 070	I	HEPATITIS	COV	I_HEPATITIS_COV
Hepatitis Infectious	ICD9CM	070.59	Other specified viral hepatitis without mention of hepatic coma	-	-	narrow	Desc: code 070	I	HEPATITIS	COV	I_HEPATITIS_COV
Hepatitis Infectious	ICD9CM	070.6	Unspecified viral hepatitis with hepatic coma	-	-	narrow	Desc: code 070	I	HEPATITIS	COV	I_HEPATITIS_COV
Hepatitis Infectious	ICD9CM	070.9	Unspecified viral hepatitis without mention of hepatic coma	-	-	narrow	Desc: code 070	I	HEPATITIS	COV	I_HEPATITIS_COV
Hepatitis Infectious	ICD9CM	122.8	Echinococcosis, unspecified, of liver	C0013504	Echinococcosis, Hepatic	narrow		I	HEPATITIS	COV	I_HEPATITIS_COV
Hepatitis Infectious	ICD9CM	072.71	Mumps hepatitis	C0153096	Mumps hepatitis	narrow		I	HEPATITIS	COV	I_HEPATITIS_COV
Hepatitis Infectious	ICD9CM	006.3	Amebic liver abscess	C0023886	Liver Abscess, Amebic	narrow		I	HEPATITIS	COV	I_HEPATITIS_COV
Hepatitis Infectious	ICD9CM	070.70	Unspecified viral hepatitis C without hepatic coma	C1456263	Unspecified viral hepatitis C without hepatic coma	narrow		I	HEPATITIS	COV	I_HEPATITIS_COV
Hepatitis Infectious	ICD9CM	V02.60	Viral hepatitis carrier, unspecified	C0549126	Encounter due to being a carrier of viral hepatitis	narrow		I	HEPATITIS	COV	I_HEPATITIS_COV
Hepatitis Infectious	ICD9CM	070.71	Unspecified viral hepatitis C with hepatic coma	C1456265	Unspecified viral hepatitis C with hepatic coma	narrow		I	HEPATITIS	COV	I_HEPATITIS_COV
Hepatitis Infectious	ICD9CM	070.7	Unspecified viral hepatitis C	C0019196	Hepatitis C	narrow		I	HEPATITIS	COV	I_HEPATITIS_COV
Hepatitis Infectious	ICD9CM	070.44	Chronic hepatitis C with hepatic coma	C0375009	Chronic viral hepatitis C with hepatic coma	narrow		I	HEPATITIS	COV	I_HEPATITIS_COV
Hepatitis Infectious	ICD9CM	091.62	Secondary syphilitic hepatitis	C0153149	Hepatitis in secondary syphilis	narrow		I	HEPATITIS	COV	I_HEPATITIS_COV
Hepatitis Infectious	ICD9CM	130.5	Hepatitis due to toxoplasmosis	C0400895	Hepatitis toxoplasmal	narrow		I	HEPATITIS	COV	I_HEPATITIS_COV
Hepatitis Infectious	ICD9CM	095.3	Syphilis of liver	C0153179	Syphilis of liver	narrow		I	HEPATITIS	COV	I_HEPATITIS_COV
Hepatitis Infectious	ICD9CM	122.5	Echinococcus multilocularis infection of liver	C0153293	Echinococcus multilocularis infection of liver	narrow		I	HEPATITIS	COV	I_HEPATITIS_COV
Hepatitis Infectious	ICD9CM	122.0	Echinococcus granulosus infection of liver	C0153289	Echinococcus granulosus infection of liver	narrow		I	HEPATITIS	COV	I_HEPATITIS_COV
Hepatitis Infectious	ICD9CM	V02.62	Hepatitis C carrier	C0840990	Encounter due to being a carrier of viral hepatitis C	narrow		I	HEPATITIS	COV	I_HEPATITIS_COV
Hepatitis Infectious	ICD10/CM	B19	Unspecified viral hepatitis	C0042721	Viral hepatitis	narrow		I	HEPATITIS	COV	I_HEPATITIS_COV
Hepatitis Infectious	ICD10/CM	B19.9	Viral hepatitis NOS	C0042721	Viral hepatitis	narrow		I	HEPATITIS	COV	I_HEPATITIS_COV
Hepatitis Infectious	ICD10/CM	B25.1	Cytomegaloviral hepatitis	C0276252	Cytomegalovirus hepatitis	narrow		I	HEPATITIS	COV	I_HEPATITIS_COV
Hepatitis Infectious	ICD10/CM	B67.8	Echinococcosis, unspecified, of liver	C0013504	Echinococcosis, Hepatic	narrow		I	HEPATITIS	COV	I_HEPATITIS_COV
Hepatitis Infectious	ICD10/CM	B17	Other acute viral hepatitis	C0494094	Other acute viral hepatitis	narrow		I	HEPATITIS	COV	I_HEPATITIS_COV
Hepatitis Infectious	ICD10/CM	B17.8	Other specified acute viral hepatitis	C0348199	Other specified acute viral hepatitis	narrow		I	HEPATITIS	COV	I_HEPATITIS_COV
Hepatitis Infectious	ICD10/CM	B26.81	Mumps hepatitis	C0153096	Mumps hepatitis	narrow		I	HEPATITIS	COV	I_HEPATITIS_COV
Hepatitis Infectious	ICD10/CM	K77.0	Liver disorders in infectious and parasitic diseases classified elsewhere	C0348752	Liver disorders in infectious and parasitic diseases classified elsewhere	narrow		I	HEPATITIS	COV	I_HEPATITIS_COV
Hepatitis Infectious	ICD10/CM	B66.3	Infection due to Fasciola hepatica	C1331532	Fasciola hepatica infection	narrow		I	HEPATITIS	COV	I_HEPATITIS_COV
Hepatitis Infectious	ICD10/CM	B17.0	Acute delta-(super)infection of hepatitis B carrier	C0400913	Hepatitis D superinfection of hepatitis B carrier	narrow		I	HEPATITIS	COV	I_HEPATITIS_COV
Hepatitis Infectious	ICD10/CM	A06.4	Amoebic liver abscess	C0023886	Liver Abscess, Amebic	narrow		I	HEPATITIS	COV	I_HEPATITIS_COV
Hepatitis Infectious	ICD10/CM	B15	Acute hepatitis A	C0276434	Acute type A viral hepatitis	narrow		I	HEPATITIS	COV	I_HEPATITIS_COV
Hepatitis Infectious	ICD10/CM	B18.2	Carrier of viral hepatitis C	C0400920	Hepatitis C carrier (finding)	narrow		I	HEPATITIS	COV	I_HEPATITIS_COV
Hepatitis Infectious	ICD10/CM	B18	Carrier of viral hepatitis	C0549126	Encounter due to being a carrier of viral hepatitis	narrow		I	HEPATITIS	COV	I_HEPATITIS_COV
Hepatitis Infectious	ICD10/CM	Z22.5	Carrier of viral hepatitis	C0549126	Encounter due to being a carrier of viral hepatitis	narrow		I	HEPATITIS	COV	I_HEPATITIS_COV
Hepatitis Infectious	ICD10/CM	B18.9	Carrier of unspecified viral hepatitis	C0549126	Encounter due to being a carrier of viral hepatitis	narrow		I	HEPATITIS	COV	I_HEPATITIS_COV
Hepatitis Infectious	ICD10/CM	B19.2	Unspecified viral hepatitis C	C0019196	Hepatitis C	narrow		I	HEPATITIS	COV	I_HEPATITIS_COV
Hepatitis Infectious	ICD10/CM	B19.20	Viral hepatitis C NOS	C0019196	Hepatitis C	narrow		I	HEPATITIS	COV	I_HEPATITIS_COV
Hepatitis Infectious	ICD10/CM	P35.3	Congenital viral hepatitis	C0411016	Congenital viral hepatitis	narrow		I	HEPATITIS	COV	I_HEPATITIS_COV
Hepatitis Infectious	ICD10/CM	B16	Acute hepatitis B	C0276609	Acute type B viral hepatitis	narrow		I	HEPATITIS	COV	I_HEPATITIS_COV
Hepatitis Infectious	ICD10/CM	A51.45	Secondary syphilitic hepatitis	C0153149	Hepatitis in secondary syphilis	narrow		I	HEPATITIS	COV	I_HEPATITIS_COV
Hepatitis Infectious	ICD10/CM	B94.2	Sequelae of viral hepatitis	C0348305	Sequelae of viral hepatitis	narrow		I	HEPATITIS	COV	I_HEPATITIS_COV
Hepatitis Infectious	ICD10/CM	B58.1	Toxoplasma hepatitis	C0400895	Hepatitis toxoplasmal	narrow		I	HEPATITIS	COV	I_HEPATITIS_COV
Hepatitis Infectious	ICD10/CM	B67.5	Echinococcus multilocularis infection of liver	C0153293	Echinococcus multilocularis infection of liver	narrow		I	HEPATITIS	COV	I_HEPATITIS_COV
Hepatitis Infectious	ICD10/CM	B67.0	Echinococcus granulosus infection of liver	C0153289	Echinococcus granulosus infection of liver	narrow		I	HEPATITIS	COV	I_HEPATITIS_COV
Hepatitis Infectious	SCTSPA	40468003	hepatitis viral, tipo A	C0019159	Hepatitis A	narrow		I	HEPATITIS	COV	I_HEPATITIS_COV
Hepatitis Infectious	SCTSPA	111879004	hepatitis por virus A sin coma hepático	-	-	narrow	Desc: code 40468003	I	HEPATITIS	COV	I_HEPATITIS_COV
Hepatitis Infectious	SCTSPA	18917003	hepatitis viral tipo A aguda fulminante	-	-	narrow	Desc: code 40468003	I	HEPATITIS	COV	I_HEPATITIS_COV
Hepatitis Infectious	SCTSPA	424758008	hepatitis por virus A sin coma hepático, sin hepatitis D	-	-	narrow	Desc: code 40468003	I	HEPATITIS	COV	I_HEPATITIS_COV
Hepatitis Infectious	SCTSPA	43634002	hepatitis viral tipo A recurrente	-	-	narrow	Desc: code 40468003	I	HEPATITIS	COV	I_HEPATITIS_COV
Hepatitis Infectious	SCTSPA	79031007	hepatitis viral tipo A anictérica	-	-	narrow	Desc: code 40468003	I	HEPATITIS	COV	I_HEPATITIS_COV
Hepatitis Infectious	SCTSPA	186642009	hepatitis viral no especificada	C0042721	Viral hepatitis	narrow		I	HEPATITIS	COV	I_HEPATITIS_COV
Hepatitis Infectious	SCTSPA	3738000	hepatitis viral	C0042721	Viral hepatitis	narrow		I	HEPATITIS	COV	I_HEPATITIS_COV
Hepatitis Infectious	SCTSPA	10759111000119102	hepatitis viral en la madre que complica el nacimiento	-	-	narrow	Desc: code 3738000	I	HEPATITIS	COV	I_HEPATITIS_COV
Hepatitis Infectious	SCTSPA	10759151000119101	hepatitis viral en la madre que complica el embarazo	-	-	narrow	Desc: code 3738000	I	HEPATITIS	COV	I_HEPATITIS_COV
Hepatitis Infectious	SCTSPA	1087101000119109	hepatitis causada por virus herpes simple humano	-	-	narrow	Desc: code 3738000	I	HEPATITIS	COV	I_HEPATITIS_COV
Hepatitis Infectious	SCTSPA	1116000	hepatitis viral tipo B crónica agresiva	-	-	narrow	Desc: code 3738000	I	HEPATITIS	COV	I_HEPATITIS_COV
Hepatitis Infectious	SCTSPA	111891008	hepatitis viral tipo B sin coma hepático	-	-	narrow	Desc: code 3738000	I	HEPATITIS	COV	I_HEPATITIS_COV
Hepatitis Infectious	SCTSPA	111896003	hepatitis viral sin coma hepático	-	-	narrow	Desc: code 3738000	I	HEPATITIS	COV	I_HEPATITIS_COV
Hepatitis Infectious	SCTSPA	1230342001	reinfección por virus hepatitis B posterior a trasplante de hígado	-	-	narrow	Desc: code 3738000	I	HEPATITIS	COV	I_HEPATITIS_COV
Hepatitis Infectious	SCTSPA	13265006	hepatitis viral tipo B aguda fulminante	-	-	narrow	Desc: code 3738000	I	HEPATITIS	COV	I_HEPATITIS_COV
Hepatitis Infectious	SCTSPA	16859701000119109	hepatitis B crónica durante embarazo	-	-	narrow	Desc: code 3738000	I	HEPATITIS	COV	I_HEPATITIS_COV
Hepatitis Infectious	SCTSPA	186626002	hepatitis viral B aguda con agente delta (coinfección), sin coma hepático	-	-	narrow	Desc: code 3738000	I	HEPATITIS	COV	I_HEPATITIS_COV
Hepatitis Infectious	SCTSPA	186639003	hepatitis viral tipo B crónica, sin agente delta	-	-	narrow	Desc: code 3738000	I	HEPATITIS	COV	I_HEPATITIS_COV
Hepatitis Infectious	SCTSPA	197344005	hepatitis causada por adenovirus	-	-	narrow	Desc: code 3738000	I	HEPATITIS	COV	I_HEPATITIS_COV
Hepatitis Infectious	SCTSPA	199203001	hepatitis viral que complica embarazo, parto y puerperio	-	-	narrow	Desc: code 3738000	I	HEPATITIS	COV	I_HEPATITIS_COV
Hepatitis Infectious	SCTSPA	235864009	hepatitis B aguda con hepatitis D	-	-	narrow	Desc: code 3738000	I	HEPATITIS	COV	I_HEPATITIS_COV
Hepatitis Infectious	SCTSPA	235867002	hepatitis E aguda	-	-	narrow	Desc: code 3738000	I	HEPATITIS	COV	I_HEPATITIS_COV
Hepatitis Infectious	SCTSPA	235869004	hepatitis B viral crónica con hepatitis D	-	-	narrow	Desc: code 3738000	I	HEPATITIS	COV	I_HEPATITIS_COV
Hepatitis Infectious	SCTSPA	28766006	hepatitis viral postransfusión	-	-	narrow	Desc: code 3738000	I	HEPATITIS	COV	I_HEPATITIS_COV
Hepatitis Infectious	SCTSPA	302919001	hepatitis causada por virus de Epstein-Barr	-	-	narrow	Desc: code 3738000	I	HEPATITIS	COV	I_HEPATITIS_COV
Hepatitis Infectious	SCTSPA	36155008	hepatitis en enfermedad viral por Coxsackie	-	-	narrow	Desc: code 3738000	I	HEPATITIS	COV	I_HEPATITIS_COV
Hepatitis Infectious	SCTSPA	38662009	hepatitis viral tipo B crónica persistente	-	-	narrow	Desc: code 3738000	I	HEPATITIS	COV	I_HEPATITIS_COV
Hepatitis Infectious	SCTSPA	397575003	hepatitis viral, tipo G	-	-	narrow	Desc: code 3738000	I	HEPATITIS	COV	I_HEPATITIS_COV
Hepatitis Infectious	SCTSPA	442134007	hepatitis B asociada con infección por virus de inmunodeficiencia humana	-	-	narrow	Desc: code 3738000	I	HEPATITIS	COV	I_HEPATITIS_COV
Hepatitis Infectious	SCTSPA	446698005	reactivación de hepatitis viral tipo B	-	-	narrow	Desc: code 3738000	I	HEPATITIS	COV	I_HEPATITIS_COV
Hepatitis Infectious	SCTSPA	45042004	hepatitis viral aguda fulminante	-	-	narrow	Desc: code 3738000	I	HEPATITIS	COV	I_HEPATITIS_COV
Hepatitis Infectious	SCTSPA	450880008	hepatitis E crónica	-	-	narrow	Desc: code 3738000	I	HEPATITIS	COV	I_HEPATITIS_COV
Hepatitis Infectious	SCTSPA	4846001	hepatitis viral anictérica	-	-	narrow	Desc: code 3738000	I	HEPATITIS	COV	I_HEPATITIS_COV
Hepatitis Infectious	SCTSPA	50167007	hepatitis viral tipo B crónica activa	-	-	narrow	Desc: code 3738000	I	HEPATITIS	COV	I_HEPATITIS_COV
Hepatitis Infectious	SCTSPA	53425008	hepatitis viral tipo B anictérica	-	-	narrow	Desc: code 3738000	I	HEPATITIS	COV	I_HEPATITIS_COV
Hepatitis Infectious	SCTSPA	57412004	hepatitis viral aguda	-	-	narrow	Desc: code 3738000	I	HEPATITIS	COV	I_HEPATITIS_COV
Hepatitis Infectious	SCTSPA	58282009	hepatitis viral recurrente	-	-	narrow	Desc: code 3738000	I	HEPATITIS	COV	I_HEPATITIS_COV
Hepatitis Infectious	SCTSPA	60037002	hepatitis viral crónica persistente	-	-	narrow	Desc: code 3738000	I	HEPATITIS	COV	I_HEPATITIS_COV
Hepatitis Infectious	SCTSPA	61977001	hepatitis viral tipo B crónica	-	-	narrow	Desc: code 3738000	I	HEPATITIS	COV	I_HEPATITIS_COV
Hepatitis Infectious	SCTSPA	66071002	hepatitis viral tipo B	-	-	narrow	Desc: code 3738000	I	HEPATITIS	COV	I_HEPATITIS_COV
Hepatitis Infectious	SCTSPA	66870002	hepatitis viral crónica activa	-	-	narrow	Desc: code 3738000	I	HEPATITIS	COV	I_HEPATITIS_COV
Hepatitis Infectious	SCTSPA	707341005	hepatitis viral, tipo D	-	-	narrow	Desc: code 3738000	I	HEPATITIS	COV	I_HEPATITIS_COV
Hepatitis Infectious	SCTSPA	7111000119109	hepatitis viral, tipo E	-	-	narrow	Desc: code 3738000	I	HEPATITIS	COV	I_HEPATITIS_COV
Hepatitis Infectious	SCTSPA	713966008	hepatitis viral crónica de tipo B, oculta	-	-	narrow	Desc: code 3738000	I	HEPATITIS	COV	I_HEPATITIS_COV
Hepatitis Infectious	SCTSPA	721588008	hepatitis causada por virus transmisible sexualmente	-	-	narrow	Desc: code 3738000	I	HEPATITIS	COV	I_HEPATITIS_COV
Hepatitis Infectious	SCTSPA	722864002	insuficiencia hepática aguda causada por virus de hepatitis	-	-	narrow	Desc: code 3738000	I	HEPATITIS	COV	I_HEPATITIS_COV
Hepatitis Infectious	SCTSPA	722865001	insuficiencia hepática subaguda causada por virus de hepatitis	-	-	narrow	Desc: code 3738000	I	HEPATITIS	COV	I_HEPATITIS_COV
Hepatitis Infectious	SCTSPA	735451005	infección crónica causada por virus de hepatitis D	-	-	narrow	Desc: code 3738000	I	HEPATITIS	COV	I_HEPATITIS_COV
Hepatitis Infectious	SCTSPA	89789003	hepatitis viral crónica agresiva	-	-	narrow	Desc: code 3738000	I	HEPATITIS	COV	I_HEPATITIS_COV
Hepatitis Infectious	SCTSPA	433088006	portador de virus de hepatitis B	C0262505	Hepatitis B carrier (finding)	narrow		I	HEPATITIS	COV	I_HEPATITIS_COV
Hepatitis Infectious	SCTSPA	235871004	portador de hepatitis B	C0262505	Hepatitis B carrier (finding)	narrow		I	HEPATITIS	COV	I_HEPATITIS_COV
Hepatitis Infectious	SCTSPA	838377003	hepatitis C crónica con infección concomitante por virus de inmunodeficiencia humana	C5397535	Chronic hepatitis C co-occurrent with human immunodeficiency virus infection	narrow		I	HEPATITIS	COV	I_HEPATITIS_COV
Hepatitis Infectious	SCTSPA	197340001	hepatitis en enfermedad por citomegalovirus	C0276252	Cytomegalovirus hepatitis	narrow		I	HEPATITIS	COV	I_HEPATITIS_COV
Hepatitis Infectious	SCTSPA	186698009	hepatitis por citomegalovirus	C0276252	Cytomegalovirus hepatitis	narrow		I	HEPATITIS	COV	I_HEPATITIS_COV
Hepatitis Infectious	SCTSPA	51813005	hepatitis por Citomegalovirus	C0276252	Cytomegalovirus hepatitis	narrow		I	HEPATITIS	COV	I_HEPATITIS_COV
Hepatitis Infectious	SCTSPA	187142001	equinococo hepático no especificado	C0013504	Echinococcosis, Hepatic	narrow		I	HEPATITIS	COV	I_HEPATITIS_COV
Hepatitis Infectious	SCTSPA	26103000	hidatidosis hepática	C0013504	Echinococcosis, Hepatic	narrow		I	HEPATITIS	COV	I_HEPATITIS_COV
Hepatitis Infectious	SCTSPA	840499006	ruptura de hígado debida a infección por Echinococcus granulosus	-	-	narrow	Desc: code 26103000	I	HEPATITIS	COV	I_HEPATITIS_COV
Hepatitis Infectious	SCTSPA	187523006	[X]equinococosis del hígado, no especificada	C0013504	Echinococcosis, Hepatic	narrow		I	HEPATITIS	COV	I_HEPATITIS_COV
Hepatitis Infectious	SCTSPA	42129007	hepatitis por mononucleosis infecciosa	C0276257	Infectious mononucleosis hepatitis	narrow		I	HEPATITIS	COV	I_HEPATITIS_COV
Hepatitis Infectious	SCTSPA	112450003	Fasciola hepatica	C0015648	Fasciola hepatica	narrow		I	HEPATITIS	COV	I_HEPATITIS_COV
Hepatitis Infectious	SCTSPA	608986001	adulto de Fasciola hepatica	-	-	narrow	Desc: code 112450003	I	HEPATITIS	COV	I_HEPATITIS_COV
Hepatitis Infectious	SCTSPA	608999003	larva de Fasciola hepatica	-	-	narrow	Desc: code 112450003	I	HEPATITIS	COV	I_HEPATITIS_COV
Hepatitis Infectious	SCTSPA	609010005	huevo de Fasciola hepatica	-	-	narrow	Desc: code 112450003	I	HEPATITIS	COV	I_HEPATITIS_COV
Hepatitis Infectious	SCTSPA	36974001	gusano plano del hígado	C0015648	Fasciola hepatica	narrow		I	HEPATITIS	COV	I_HEPATITIS_COV
Hepatitis Infectious	SCTSPA	703866000	hepatitis C crónica con fibrosis en estadio 2	C3839750	Chronic hepatitis C with stage 2 fibrosis	narrow		I	HEPATITIS	COV	I_HEPATITIS_COV
Hepatitis Infectious	SCTSPA	197342009	hepatitis en la fiebre amarilla	C0400907	Hepatitis in yellow fever	narrow		I	HEPATITIS	COV	I_HEPATITIS_COV
Hepatitis Infectious	SCTSPA	197339003	hepatitis por virus coxsackie	C0400908	Coxsackie virus hepatitis	narrow		I	HEPATITIS	COV	I_HEPATITIS_COV
Hepatitis Infectious	SCTSPA	347891000119103	hepatitis C crónica con fibrosis en estadio 3	C3839238	Chronic hepatitis C with stage 3 fibrosis	narrow		I	HEPATITIS	COV	I_HEPATITIS_COV
Hepatitis Infectious	SCTSPA	187433000	[X]otra hepatitis viral aguda especificada	C0348199	Other specified acute viral hepatitis	narrow		I	HEPATITIS	COV	I_HEPATITIS_COV
Hepatitis Infectious	SCTSPA	89231008	hepatitis por virus de la parotiditis urliana	C0153096	Mumps hepatitis	narrow		I	HEPATITIS	COV	I_HEPATITIS_COV
Hepatitis Infectious	SCTSPA	1197150002	enfermedad hepática por recurrencia del virus de la hepatitis C posterior a trasplante de hígado	C5681349	Recurrent hepatitis C virus induced liver disease following liver transplant	narrow		I	HEPATITIS	COV	I_HEPATITIS_COV
Hepatitis Infectious	SCTSPA	197556005	[X]trastornos hepáticos en enfermedades infecciosas y parasitarias clasificadas en otra parte	C0348752	Liver disorders in infectious and parasitic diseases classified elsewhere	narrow		I	HEPATITIS	COV	I_HEPATITIS_COV
Hepatitis Infectious	SCTSPA	240799001	fasciolasis hepática, SAI	C1331532	Fasciola hepatica infection	narrow		I	HEPATITIS	COV	I_HEPATITIS_COV
Hepatitis Infectious	SCTSPA	82308007	infección por Fasciola hepatica	C1331532	Fasciola hepatica infection	narrow		I	HEPATITIS	COV	I_HEPATITIS_COV
Hepatitis Infectious	SCTSPA	240798009	infección por duela hepática	C1331532	Fasciola hepatica infection	narrow		I	HEPATITIS	COV	I_HEPATITIS_COV
Hepatitis Infectious	SCTSPA	1059007	infección por Opisthorchis	-	-	narrow	Desc: code 240798009	I	HEPATITIS	COV	I_HEPATITIS_COV
Hepatitis Infectious	SCTSPA	1163464002	esquistosomiasis hepatoesplénica por Schistosoma japonicum	-	-	narrow	Desc: code 240798009	I	HEPATITIS	COV	I_HEPATITIS_COV
Hepatitis Infectious	SCTSPA	1177030007	infección por Opisthorchis felineus	-	-	narrow	Desc: code 240798009	I	HEPATITIS	COV	I_HEPATITIS_COV
Hepatitis Infectious	SCTSPA	11938002	clonorquiasis	-	-	narrow	Desc: code 240798009	I	HEPATITIS	COV	I_HEPATITIS_COV
Hepatitis Infectious	SCTSPA	17110002	infección por Fasciola gigantica	-	-	narrow	Desc: code 240798009	I	HEPATITIS	COV	I_HEPATITIS_COV
Hepatitis Infectious	SCTSPA	197300007	cirrosis debida a fibrosis periportal hepática	-	-	narrow	Desc: code 240798009	I	HEPATITIS	COV	I_HEPATITIS_COV
Hepatitis Infectious	SCTSPA	240789006	esquistosomiasis hepatoesplénica	-	-	narrow	Desc: code 240798009	I	HEPATITIS	COV	I_HEPATITIS_COV
Hepatitis Infectious	SCTSPA	240790002	hepatomegalia esquistosómica	-	-	narrow	Desc: code 240798009	I	HEPATITIS	COV	I_HEPATITIS_COV
Hepatitis Infectious	SCTSPA	240791003	granuloma esquistosómico hepático	-	-	narrow	Desc: code 240798009	I	HEPATITIS	COV	I_HEPATITIS_COV
Hepatitis Infectious	SCTSPA	240792005	fibrosis en boquilla de pipa de Symmer	-	-	narrow	Desc: code 240798009	I	HEPATITIS	COV	I_HEPATITIS_COV
Hepatitis Infectious	SCTSPA	240800002	clonorquiasis aguda	-	-	narrow	Desc: code 240798009	I	HEPATITIS	COV	I_HEPATITIS_COV
Hepatitis Infectious	SCTSPA	240801003	clonorquiasis crónica	-	-	narrow	Desc: code 240798009	I	HEPATITIS	COV	I_HEPATITIS_COV
Hepatitis Infectious	SCTSPA	37688005	clonorquiasis con cirrosis biliar	-	-	narrow	Desc: code 240798009	I	HEPATITIS	COV	I_HEPATITIS_COV
Hepatitis Infectious	SCTSPA	8410006	dicrocoeliasis	-	-	narrow	Desc: code 240798009	I	HEPATITIS	COV	I_HEPATITIS_COV
Hepatitis Infectious	SCTSPA	860856002	esquistosomiasis hepatoesplénica causada por Schistosoma haematobium	-	-	narrow	Desc: code 240798009	I	HEPATITIS	COV	I_HEPATITIS_COV
Hepatitis Infectious	SCTSPA	860861000	infección de hígado y bazo causada por Schistosoma mansoni	-	-	narrow	Desc: code 240798009	I	HEPATITIS	COV	I_HEPATITIS_COV
Hepatitis Infectious	SCTSPA	90281006	infección causada por Opisthorchis viverrini	-	-	narrow	Desc: code 240798009	I	HEPATITIS	COV	I_HEPATITIS_COV
Hepatitis Infectious	SCTSPA	90753004	esquistosomiasis hepática	-	-	narrow	Desc: code 240798009	I	HEPATITIS	COV	I_HEPATITIS_COV
Hepatitis Infectious	SCTSPA	111922007	trematodos hepáticos	C1331532	Fasciola hepatica infection	narrow		I	HEPATITIS	COV	I_HEPATITIS_COV
Hepatitis Infectious	SCTSPA	420706008	fascioliasis nasofaríngea	-	-	narrow	Desc: code 111922007	I	HEPATITIS	COV	I_HEPATITIS_COV
Hepatitis Infectious	SCTSPA	767810006	hepatitis C crónica causada por genotipo 5 de virus hepatitis C	C4708424	Chronic hepatitis C caused by hepatitis C virus genotype 5	narrow		I	HEPATITIS	COV	I_HEPATITIS_COV
Hepatitis Infectious	SCTSPA	235865005	sobreinfección de portador de hepatitis B con hepatitis D	C0400913	Hepatitis D superinfection of hepatitis B carrier	narrow		I	HEPATITIS	COV	I_HEPATITIS_COV
Hepatitis Infectious	SCTSPA	235866006	hepatitis C aguda	C0400914	Acute hepatitis C	narrow		I	HEPATITIS	COV	I_HEPATITIS_COV
Hepatitis Infectious	SCTSPA	75119003	absceso hepático amebiano	C0023886	Liver Abscess, Amebic	narrow		I	HEPATITIS	COV	I_HEPATITIS_COV
Hepatitis Infectious	SCTSPA	767809001	hepatitis C crónica causada por genotipo 6 de virus hepatitis C	C4708423	Chronic hepatitis C caused by hepatitis C virus genotype 6	narrow		I	HEPATITIS	COV	I_HEPATITIS_COV
Hepatitis Infectious	SCTSPA	128302006	hepatitis C crónica	C0524910	Hepatitis C, Chronic	narrow		I	HEPATITIS	COV	I_HEPATITIS_COV
Hepatitis Infectious	SCTSPA	83072009	hepatitis palúdica	C0276835	Malarial hepatitis	narrow		I	HEPATITIS	COV	I_HEPATITIS_COV
Hepatitis Infectious	SCTSPA	25102003	hepatitis viral aguda tipo A	C0276434	Acute type A viral hepatitis	narrow		I	HEPATITIS	COV	I_HEPATITIS_COV
Hepatitis Infectious	SCTSPA	235872006	portador de hepatitis C	C0400920	Hepatitis C carrier (finding)	narrow		I	HEPATITIS	COV	I_HEPATITIS_COV
Hepatitis Infectious	SCTSPA	197367007	granulomas hepáticos en la beriliosis	C0451714	Hepatic granulomas in berylliosis	narrow		I	HEPATITIS	COV	I_HEPATITIS_COV
Hepatitis Infectious	SCTSPA	187068005	blastomicosis hepática	C0343924	Blastomycosis liver	narrow		I	HEPATITIS	COV	I_HEPATITIS_COV
Hepatitis Infectious	SCTSPA	768289009	hepatitis crónica causada por virus Hepatitis C genotipo 1a	C4708479	Chronic hepatitis C caused by Hepatitis C virus genotype 1a	narrow		I	HEPATITIS	COV	I_HEPATITIS_COV
Hepatitis Infectious	SCTSPA	315672002	[V]portador de hepatitis viral	C0549126	Encounter due to being a carrier of viral hepatitis	narrow		I	HEPATITIS	COV	I_HEPATITIS_COV
Hepatitis Infectious	SCTSPA	50711007	hepatitis viral tipo C	C0019196	Hepatitis C	narrow		I	HEPATITIS	COV	I_HEPATITIS_COV
Hepatitis Infectious	SCTSPA	123324009	hepatitis viral, NANB	C0019196	Hepatitis C	narrow		I	HEPATITIS	COV	I_HEPATITIS_COV
Hepatitis Infectious	SCTSPA	186634008	hepatitis ni A ni B	C0019196	Hepatitis C	narrow		I	HEPATITIS	COV	I_HEPATITIS_COV
Hepatitis Infectious	SCTSPA	186643004	hepatitis C	C0019196	Hepatitis C	narrow		I	HEPATITIS	COV	I_HEPATITIS_COV
Hepatitis Infectious	SCTSPA	768288001	hepatitis crónica causada por virus Hepatitis C genotipo 1b	C4708478	Chronic hepatitis C caused by Hepatitis C virus genotype 1b	narrow		I	HEPATITIS	COV	I_HEPATITIS_COV
Hepatitis Infectious	SCTSPA	206372007	hepatitis viral congénita	C0411016	Congenital viral hepatitis	narrow		I	HEPATITIS	COV	I_HEPATITIS_COV
Hepatitis Infectious	SCTSPA	206375009	hepatitis viral congénita, SAI	C0411016	Congenital viral hepatitis	narrow		I	HEPATITIS	COV	I_HEPATITIS_COV
Hepatitis Infectious	SCTSPA	76795007	hepatitis viral aguda tipo B	C0276609	Acute type B viral hepatitis	narrow		I	HEPATITIS	COV	I_HEPATITIS_COV
Hepatitis Infectious	SCTSPA	186395002	actinomicosis hepática	C0343521	Hepatic actinomycosis	narrow		I	HEPATITIS	COV	I_HEPATITIS_COV
Hepatitis Infectious	SCTSPA	442374005	hepatitis B y hepatitis C	C2711110	Hepatitis B and hepatitis C	narrow		I	HEPATITIS	COV	I_HEPATITIS_COV
Hepatitis Infectious	SCTSPA	186273003	tuberculosis hepática	C0041313	Tuberculosis, Hepatic	narrow		I	HEPATITIS	COV	I_HEPATITIS_COV
Hepatitis Infectious	SCTSPA	197348008	hepatitis en la sífilis secundaria	C0153149	Hepatitis in secondary syphilis	narrow		I	HEPATITIS	COV	I_HEPATITIS_COV
Hepatitis Infectious	SCTSPA	80770009	sífilis secundaria del hígado	C0153149	Hepatitis in secondary syphilis	narrow		I	HEPATITIS	COV	I_HEPATITIS_COV
Hepatitis Infectious	SCTSPA	708198006	hepatitis C activa crónica	C3872662	Chronic active hepatitis C	narrow		I	HEPATITIS	COV	I_HEPATITIS_COV
Hepatitis Infectious	SCTSPA	187260009	secuelas de hepatitis viral	C0348305	Sequelae of viral hepatitis	narrow		I	HEPATITIS	COV	I_HEPATITIS_COV
Hepatitis Infectious	SCTSPA	187197006	hepatitis causada por Toxoplasma	C0400895	Hepatitis toxoplasmal	narrow		I	HEPATITIS	COV	I_HEPATITIS_COV
Hepatitis Infectious	SCTSPA	235863003	hepatitis gonocócica	C0400896	Gonococcal hepatitis	narrow		I	HEPATITIS	COV	I_HEPATITIS_COV
Hepatitis Infectious	SCTSPA	838380002	hepatitis B crónica concomitante con hepatitis C y hepatitis D	C5395128	Chronic hepatitis B co-occurrent with hepatitis C and hepatitis D	narrow		I	HEPATITIS	COV	I_HEPATITIS_COV
Hepatitis Infectious	SCTSPA	86028001	sífilis del hígado	C0153179	Syphilis of liver	narrow		I	HEPATITIS	COV	I_HEPATITIS_COV
Hepatitis Infectious	SCTSPA	16070004	cirrosis sifilítica	-	-	narrow	Desc: code 86028001	I	HEPATITIS	COV	I_HEPATITIS_COV
Hepatitis Infectious	SCTSPA	197347003	hepatitis en sífilis tardía	-	-	narrow	Desc: code 86028001	I	HEPATITIS	COV	I_HEPATITIS_COV
Hepatitis Infectious	SCTSPA	187139007	Echinococcus multilocularis en hígado	C0153293	Echinococcus multilocularis infection of liver	narrow		I	HEPATITIS	COV	I_HEPATITIS_COV
Hepatitis Infectious	SCTSPA	27235001	infección hepática por Echinococcus multilocularis	C0153293	Echinococcus multilocularis infection of liver	narrow		I	HEPATITIS	COV	I_HEPATITIS_COV
Hepatitis Infectious	SCTSPA	702969000	reactivación de hepatitis C	C3839041	Reactivation of hepatitis C viral hepatitis	narrow		I	HEPATITIS	COV	I_HEPATITIS_COV
Hepatitis Infectious	SCTSPA	187435007	[X]hepatitis viral crónica, no especificada	C0276623	Chronic viral hepatitis	narrow		I	HEPATITIS	COV	I_HEPATITIS_COV
Hepatitis Infectious	SCTSPA	10295004	hepatitis viral crónica	C0276623	Chronic viral hepatitis	narrow		I	HEPATITIS	COV	I_HEPATITIS_COV
Hepatitis Infectious	SCTSPA	170489004	portador de hepatitis viral	C0733680	Carrier of viral hepatitis	narrow		I	HEPATITIS	COV	I_HEPATITIS_COV
Hepatitis Infectious	SCTSPA	768126006	hepatitis C crónica causada por genotipo 4 de virus Hepatitis C	C4708469	Chronic hepatitis C caused by Hepatitis C virus genotype 4	narrow		I	HEPATITIS	COV	I_HEPATITIS_COV
Hepatitis Infectious	SCTSPA	768125005	hepatitis C crónica causada por genotipo 2 de virus Hepatitis C	C4708468	Chronic hepatitis C caused by Hepatitis C virus genotype 2	narrow		I	HEPATITIS	COV	I_HEPATITIS_COV
Hepatitis Infectious	SCTSPA	187133008	Echinococcus granulosus en hígado	C0153289	Echinococcus granulosus infection of liver	narrow		I	HEPATITIS	COV	I_HEPATITIS_COV
Hepatitis Infectious	SCTSPA	20790006	infección hepática por Echinococcus granulosus	C0153289	Echinococcus granulosus infection of liver	narrow		I	HEPATITIS	COV	I_HEPATITIS_COV
Hepatitis Infectious	SCTSPA	768006009	hepatitis C crónica causada por genotipo 3 de virus Hepatitis C	C4708467	Chronic hepatitis C caused by Hepatitis C virus genotype 3	narrow		I	HEPATITIS	COV	I_HEPATITIS_COV
Hepatitis Infectious	SCTSPA	16623921000119105	virus hepatitis C en madre durante embarazo	C5818189	Viral hepatitis C in mother during pregnancy	narrow		I	HEPATITIS	COV	I_HEPATITIS_COV
Hepatitis Infectious	SCTSPA	768127002	hepatitis C crónica causada por genotipo 1 de virus Hepatitis C	C4708470	Chronic hepatitis C caused by Hepatitis C virus genotype 1	narrow		I	HEPATITIS	COV	I_HEPATITIS_COV
Hepatitis Infectious	RCD2	A70z.	Unspecified viral hepatitis	C0042721	Viral hepatitis	narrow		I	HEPATITIS	COV	I_HEPATITIS_COV
Hepatitis Infectious	RCD2	A70..	Viral hepatitis	C0042721	Viral hepatitis	narrow		I	HEPATITIS	COV	I_HEPATITIS_COV
Hepatitis Infectious	RCD2	A7852	Cytomegaloviral hepatitis	C0276252	Cytomegalovirus hepatitis	narrow		I	HEPATITIS	COV	I_HEPATITIS_COV
Hepatitis Infectious	RCD2	J6311	Hepatitis + cytomegalic incl.	C0276252	Cytomegalovirus hepatitis	narrow		I	HEPATITIS	COV	I_HEPATITIS_COV
Hepatitis Infectious	RCD2	AC2y.	Liver echinococcus unspecified	C0013504	Echinococcosis, Hepatic	narrow		I	HEPATITIS	COV	I_HEPATITIS_COV
Hepatitis Infectious	RCD2	AyuG4	[X]Echinococcosis, unspecified, of liver	C0013504	Echinococcosis, Hepatic	narrow		I	HEPATITIS	COV	I_HEPATITIS_COV
Hepatitis Infectious	RCD2	J6312	Hepatitis + infect.mononucleos	C0276257	Infectious mononucleosis hepatitis	narrow		I	HEPATITIS	COV	I_HEPATITIS_COV
Hepatitis Infectious	RCD2	J6314	Hepatitis + yellow fever	C0400907	Hepatitis in yellow fever	narrow		I	HEPATITIS	COV	I_HEPATITIS_COV
Hepatitis Infectious	RCD2	J6310	Hepatitis + coxsackie virus	C0400908	Coxsackie virus hepatitis	narrow		I	HEPATITIS	COV	I_HEPATITIS_COV
Hepatitis Infectious	RCD2	AyuB0	[X]Oth spcf ac viral hepatitis	C0348199	Other specified acute viral hepatitis	narrow		I	HEPATITIS	COV	I_HEPATITIS_COV
Hepatitis Infectious	RCD2	J6313	Hepatitis + mumps	C0153096	Mumps hepatitis	narrow		I	HEPATITIS	COV	I_HEPATITIS_COV
Hepatitis Infectious	RCD2	Jyu74	[X]Liver diso/inf+paras dis CE	C0348752	Liver disorders in infectious and parasitic diseases classified elsewhere	narrow		I	HEPATITIS	COV	I_HEPATITIS_COV
Hepatitis Infectious	RCD2	AC13.	Fascioliasis	C1331532	Fasciola hepatica infection	narrow		I	HEPATITIS	COV	I_HEPATITIS_COV
Hepatitis Infectious	RCD2	A7051	Ac delta inf in hep B carrier	C0400913	Hepatitis D superinfection of hepatitis B carrier	narrow		I	HEPATITIS	COV	I_HEPATITIS_COV
Hepatitis Infectious	RCD2	A70G.	Acute hepatitis C	C0400914	Acute hepatitis C	narrow		I	HEPATITIS	COV	I_HEPATITIS_COV
Hepatitis Infectious	RCD2	A053.	Amoebic liver abscess	C0023886	Liver Abscess, Amebic	narrow		I	HEPATITIS	COV	I_HEPATITIS_COV
Hepatitis Infectious	RCD2	A7072	Chronic viral hepatitis C	C0524910	Hepatitis C, Chronic	narrow		I	HEPATITIS	COV	I_HEPATITIS_COV
Hepatitis Infectious	RCD2	J6320	Hepatitis + malaria	C0276835	Malarial hepatitis	narrow		I	HEPATITIS	COV	I_HEPATITIS_COV
Hepatitis Infectious	RCD2	ZV02C	[V]Hepatitis C carrier	C0400920	Hepatitis C carrier (finding)	narrow		I	HEPATITIS	COV	I_HEPATITIS_COV
Hepatitis Infectious	RCD2	J639.	Hep granulomas in berylliosis	C0451714	Hepatic granulomas in berylliosis	narrow		I	HEPATITIS	COV	I_HEPATITIS_COV
Hepatitis Infectious	RCD2	AB503	Blastomycosis liver	C0343924	Blastomycosis liver	narrow		I	HEPATITIS	COV	I_HEPATITIS_COV
Hepatitis Infectious	RCD2	A7054	Hepatitis non A non B	C0019196	Hepatitis C	narrow		I	HEPATITIS	COV	I_HEPATITIS_COV
Hepatitis Infectious	RCD2	A70z0	Hepatitis C	C0019196	Hepatitis C	narrow		I	HEPATITIS	COV	I_HEPATITIS_COV
Hepatitis Infectious	RCD2	Q409z	Congenital viral hepatitis NOS	C0411016	Congenital viral hepatitis	narrow		I	HEPATITIS	COV	I_HEPATITIS_COV
Hepatitis Infectious	RCD2	Q409.	Congenital viral hepatitis	C0411016	Congenital viral hepatitis	narrow		I	HEPATITIS	COV	I_HEPATITIS_COV
Hepatitis Infectious	RCD2	A3922	Actinomycosis of liver	C0343521	Hepatic actinomycosis	narrow		I	HEPATITIS	COV	I_HEPATITIS_COV
Hepatitis Infectious	RCD2	A7073	Chronic viral hepatitis B	C0524909	Hepatitis B, Chronic	narrow		I	HEPATITIS	COV	I_HEPATITIS_COV
Hepatitis Infectious	RCD2	A17y4	Tuberculosis of liver	C0041313	Tuberculosis, Hepatic	narrow		I	HEPATITIS	COV	I_HEPATITIS_COV
Hepatitis Infectious	RCD2	A9161	Secondary syphilitic hepatitis	C0153149	Hepatitis in secondary syphilis	narrow		I	HEPATITIS	COV	I_HEPATITIS_COV
Hepatitis Infectious	RCD2	J6322	Hepatitis + secondary syphilis	C0153149	Hepatitis in secondary syphilis	narrow		I	HEPATITIS	COV	I_HEPATITIS_COV
Hepatitis Infectious	RCD2	AE23.	Sequelae of viral hepatitis	C0348305	Sequelae of viral hepatitis	narrow		I	HEPATITIS	COV	I_HEPATITIS_COV
Hepatitis Infectious	RCD2	AD05.	Toxoplasma hepatitis	C0400895	Hepatitis toxoplasmal	narrow		I	HEPATITIS	COV	I_HEPATITIS_COV
Hepatitis Infectious	RCD2	A98yy	Abscess gonococcal	C0400896	Gonococcal hepatitis	narrow		I	HEPATITIS	COV	I_HEPATITIS_COV
Hepatitis Infectious	RCD2	A953.	Syphilis of liver	C0153179	Syphilis of liver	narrow		I	HEPATITIS	COV	I_HEPATITIS_COV
Hepatitis Infectious	RCD2	AC25.	Liver echinococ.multilocularis	C0153293	Echinococcus multilocularis infection of liver	narrow		I	HEPATITIS	COV	I_HEPATITIS_COV
Hepatitis Infectious	RCD2	AyuB2	[X]Chron viral hepatitis,unspc	C0276623	Chronic viral hepatitis	narrow		I	HEPATITIS	COV	I_HEPATITIS_COV
Hepatitis Infectious	RCD2	A707.	Chronic viral hepatitis	C0276623	Chronic viral hepatitis	narrow		I	HEPATITIS	COV	I_HEPATITIS_COV
Hepatitis Infectious	RCD2	65Q7.	Viral hepatitis carrier	C0733680	Carrier of viral hepatitis	narrow		I	HEPATITIS	COV	I_HEPATITIS_COV
Hepatitis Infectious	RCD2	AC20.	Liver echinococcus granulosus	C0153289	Echinococcus granulosus infection of liver	narrow		I	HEPATITIS	COV	I_HEPATITIS_COV
Hepatitis Infectious	SNOMEDCT_US	302919001	Epstein-Barr virus hepatitis	C0554114	Epstein-Barr virus hepatitis	narrow		I	HEPATITIS	COV	I_HEPATITIS_COV
Hepatitis Infectious	SNOMEDCT_US	154347003	Infectious hepatitis	C0019159	Hepatitis A	narrow		I	HEPATITIS	COV	I_HEPATITIS_COV
Hepatitis Infectious	SNOMEDCT_US	40468003	Viral hepatitis, type A	C0019159	Hepatitis A	narrow		I	HEPATITIS	COV	I_HEPATITIS_COV
Hepatitis Infectious	SNOMEDCT_US	111879004	Viral hepatitis A without hepatic coma	-	-	narrow	Desc: code 40468003	I	HEPATITIS	COV	I_HEPATITIS_COV
Hepatitis Infectious	SNOMEDCT_US	18917003	Acute fulminating type A viral hepatitis	-	-	narrow	Desc: code 40468003	I	HEPATITIS	COV	I_HEPATITIS_COV
Hepatitis Infectious	SNOMEDCT_US	424758008	Viral hepatitis A without hepatic coma, without hepatitis delta	-	-	narrow	Desc: code 40468003	I	HEPATITIS	COV	I_HEPATITIS_COV
Hepatitis Infectious	SNOMEDCT_US	43634002	Relapsing type A viral hepatitis	-	-	narrow	Desc: code 40468003	I	HEPATITIS	COV	I_HEPATITIS_COV
Hepatitis Infectious	SNOMEDCT_US	79031007	Anicteric type A viral hepatitis	-	-	narrow	Desc: code 40468003	I	HEPATITIS	COV	I_HEPATITIS_COV
Hepatitis Infectious	SNOMEDCT_US	186642009	Unspecified viral hepatitis	C0042721	Viral hepatitis	narrow		I	HEPATITIS	COV	I_HEPATITIS_COV
Hepatitis Infectious	SNOMEDCT_US	187432005	Viral hepatitis	C0042721	Viral hepatitis	narrow		I	HEPATITIS	COV	I_HEPATITIS_COV
Hepatitis Infectious	SNOMEDCT_US	3738000	Unspecified viral hepatitis without mention of hepatic coma	C0042721	Viral hepatitis	narrow		I	HEPATITIS	COV	I_HEPATITIS_COV
Hepatitis Infectious	SNOMEDCT_US	10759111000119102	Viral hepatitis in mother complicating childbirth	-	-	narrow	Desc: code 3738000	I	HEPATITIS	COV	I_HEPATITIS_COV
Hepatitis Infectious	SNOMEDCT_US	10759151000119101	Viral hepatitis in mother complicating pregnancy	-	-	narrow	Desc: code 3738000	I	HEPATITIS	COV	I_HEPATITIS_COV
Hepatitis Infectious	SNOMEDCT_US	1087101000119109	Hepatitis caused by human herpes simplex virus	-	-	narrow	Desc: code 3738000	I	HEPATITIS	COV	I_HEPATITIS_COV
Hepatitis Infectious	SNOMEDCT_US	1116000	Chronic aggressive type B viral hepatitis	-	-	narrow	Desc: code 3738000	I	HEPATITIS	COV	I_HEPATITIS_COV
Hepatitis Infectious	SNOMEDCT_US	111891008	Viral hepatitis B without hepatic coma	-	-	narrow	Desc: code 3738000	I	HEPATITIS	COV	I_HEPATITIS_COV
Hepatitis Infectious	SNOMEDCT_US	111896003	Viral hepatitis without hepatic coma	-	-	narrow	Desc: code 3738000	I	HEPATITIS	COV	I_HEPATITIS_COV
Hepatitis Infectious	SNOMEDCT_US	1230342001	Hepatitis B reinfection following liver transplantation	-	-	narrow	Desc: code 3738000	I	HEPATITIS	COV	I_HEPATITIS_COV
Hepatitis Infectious	SNOMEDCT_US	13265006	Acute fulminating type B viral hepatitis	-	-	narrow	Desc: code 3738000	I	HEPATITIS	COV	I_HEPATITIS_COV
Hepatitis Infectious	SNOMEDCT_US	16859701000119109	Chronic hepatitis B during pregnancy	-	-	narrow	Desc: code 3738000	I	HEPATITIS	COV	I_HEPATITIS_COV
Hepatitis Infectious	SNOMEDCT_US	186639003	Chronic viral hepatitis B without delta-agent	-	-	narrow	Desc: code 3738000	I	HEPATITIS	COV	I_HEPATITIS_COV
Hepatitis Infectious	SNOMEDCT_US	197344005	Hepatitis caused by adenovirus	-	-	narrow	Desc: code 3738000	I	HEPATITIS	COV	I_HEPATITIS_COV
Hepatitis Infectious	SNOMEDCT_US	199203001	Viral hepatitis complicating pregnancy, childbirth and the puerperium	-	-	narrow	Desc: code 3738000	I	HEPATITIS	COV	I_HEPATITIS_COV
Hepatitis Infectious	SNOMEDCT_US	235864009	Acute hepatitis B with hepatitis D	-	-	narrow	Desc: code 3738000	I	HEPATITIS	COV	I_HEPATITIS_COV
Hepatitis Infectious	SNOMEDCT_US	235867002	Acute hepatitis E	-	-	narrow	Desc: code 3738000	I	HEPATITIS	COV	I_HEPATITIS_COV
Hepatitis Infectious	SNOMEDCT_US	235869004	Chronic viral hepatitis B with hepatitis D	-	-	narrow	Desc: code 3738000	I	HEPATITIS	COV	I_HEPATITIS_COV
Hepatitis Infectious	SNOMEDCT_US	28766006	Posttransfusion viral hepatitis	-	-	narrow	Desc: code 3738000	I	HEPATITIS	COV	I_HEPATITIS_COV
Hepatitis Infectious	SNOMEDCT_US	36155008	Hepatitis in coxsackie viral disease	-	-	narrow	Desc: code 3738000	I	HEPATITIS	COV	I_HEPATITIS_COV
Hepatitis Infectious	SNOMEDCT_US	38662009	Chronic persistent type B viral hepatitis	-	-	narrow	Desc: code 3738000	I	HEPATITIS	COV	I_HEPATITIS_COV
Hepatitis Infectious	SNOMEDCT_US	397575003	Viral hepatitis, type G	-	-	narrow	Desc: code 3738000	I	HEPATITIS	COV	I_HEPATITIS_COV
Hepatitis Infectious	SNOMEDCT_US	442134007	Hepatitis B associated with Human immunodeficiency virus infection	-	-	narrow	Desc: code 3738000	I	HEPATITIS	COV	I_HEPATITIS_COV
Hepatitis Infectious	SNOMEDCT_US	446698005	Reactivation of hepatitis B viral hepatitis	-	-	narrow	Desc: code 3738000	I	HEPATITIS	COV	I_HEPATITIS_COV
Hepatitis Infectious	SNOMEDCT_US	45042004	Acute fulminating viral hepatitis	-	-	narrow	Desc: code 3738000	I	HEPATITIS	COV	I_HEPATITIS_COV
Hepatitis Infectious	SNOMEDCT_US	450880008	Chronic hepatitis E	-	-	narrow	Desc: code 3738000	I	HEPATITIS	COV	I_HEPATITIS_COV
Hepatitis Infectious	SNOMEDCT_US	4846001	Anicteric viral hepatitis	-	-	narrow	Desc: code 3738000	I	HEPATITIS	COV	I_HEPATITIS_COV
Hepatitis Infectious	SNOMEDCT_US	50167007	Chronic active type B viral hepatitis	-	-	narrow	Desc: code 3738000	I	HEPATITIS	COV	I_HEPATITIS_COV
Hepatitis Infectious	SNOMEDCT_US	53425008	Anicteric type B viral hepatitis	-	-	narrow	Desc: code 3738000	I	HEPATITIS	COV	I_HEPATITIS_COV
Hepatitis Infectious	SNOMEDCT_US	551621000124109	Perinatal hepatitis B	-	-	narrow	Desc: code 3738000	I	HEPATITIS	COV	I_HEPATITIS_COV
Hepatitis Infectious	SNOMEDCT_US	57412004	Acute viral hepatitis	-	-	narrow	Desc: code 3738000	I	HEPATITIS	COV	I_HEPATITIS_COV
Hepatitis Infectious	SNOMEDCT_US	58282009	Relapsing viral hepatitis	-	-	narrow	Desc: code 3738000	I	HEPATITIS	COV	I_HEPATITIS_COV
Hepatitis Infectious	SNOMEDCT_US	60037002	Chronic persistent viral hepatitis	-	-	narrow	Desc: code 3738000	I	HEPATITIS	COV	I_HEPATITIS_COV
Hepatitis Infectious	SNOMEDCT_US	61977001	Chronic type B viral hepatitis	-	-	narrow	Desc: code 3738000	I	HEPATITIS	COV	I_HEPATITIS_COV
Hepatitis Infectious	SNOMEDCT_US	66071002	Type B viral hepatitis	-	-	narrow	Desc: code 3738000	I	HEPATITIS	COV	I_HEPATITIS_COV
Hepatitis Infectious	SNOMEDCT_US	66870002	Chronic active viral hepatitis	-	-	narrow	Desc: code 3738000	I	HEPATITIS	COV	I_HEPATITIS_COV
Hepatitis Infectious	SNOMEDCT_US	707341005	Viral hepatitis D	-	-	narrow	Desc: code 3738000	I	HEPATITIS	COV	I_HEPATITIS_COV
Hepatitis Infectious	SNOMEDCT_US	7111000119109	Viral hepatitis E	-	-	narrow	Desc: code 3738000	I	HEPATITIS	COV	I_HEPATITIS_COV
Hepatitis Infectious	SNOMEDCT_US	713966008	Occult chronic type B viral hepatitis	-	-	narrow	Desc: code 3738000	I	HEPATITIS	COV	I_HEPATITIS_COV
Hepatitis Infectious	SNOMEDCT_US	721588008	Hepatitis caused by sexually transmissible virus	-	-	narrow	Desc: code 3738000	I	HEPATITIS	COV	I_HEPATITIS_COV
Hepatitis Infectious	SNOMEDCT_US	722864002	Acute hepatic failure caused by hepatitis virus	-	-	narrow	Desc: code 3738000	I	HEPATITIS	COV	I_HEPATITIS_COV
Hepatitis Infectious	SNOMEDCT_US	722865001	Subacute hepatic failure caused by hepatitis virus	-	-	narrow	Desc: code 3738000	I	HEPATITIS	COV	I_HEPATITIS_COV
Hepatitis Infectious	SNOMEDCT_US	735451005	Chronic viral hepatitis D	-	-	narrow	Desc: code 3738000	I	HEPATITIS	COV	I_HEPATITIS_COV
Hepatitis Infectious	SNOMEDCT_US	89789003	Chronic aggressive viral hepatitis	-	-	narrow	Desc: code 3738000	I	HEPATITIS	COV	I_HEPATITIS_COV
Hepatitis Infectious	SNOMEDCT_US	154346007	Viral hepatitis	C0042721	Viral hepatitis	narrow		I	HEPATITIS	COV	I_HEPATITIS_COV
Hepatitis Infectious	SNOMEDCT_US	433088006	Carrier of hepatitis B	C0262505	Hepatitis B carrier (finding)	narrow		I	HEPATITIS	COV	I_HEPATITIS_COV
Hepatitis Infectious	SNOMEDCT_US	235871004	Hepatitis B carrier	C0262505	Hepatitis B carrier (finding)	narrow		I	HEPATITIS	COV	I_HEPATITIS_COV
Hepatitis Infectious	SNOMEDCT_US	838377003	Chronic hepatitis C co-occurrent with human immunodeficiency virus infection	C5397535	Chronic hepatitis C co-occurrent with human immunodeficiency virus infection	narrow		I	HEPATITIS	COV	I_HEPATITIS_COV
Hepatitis Infectious	SNOMEDCT_US	197340001	Cytomegalic inclusion virus hepatitis	C0276252	Cytomegalovirus hepatitis	narrow		I	HEPATITIS	COV	I_HEPATITIS_COV
Hepatitis Infectious	SNOMEDCT_US	186698009	Cytomegalovirus hepatitis	C0276252	Cytomegalovirus hepatitis	narrow		I	HEPATITIS	COV	I_HEPATITIS_COV
Hepatitis Infectious	SNOMEDCT_US	51813005	Cytomegalic inclusion virus hepatitis	C0276252	Cytomegalovirus hepatitis	narrow		I	HEPATITIS	COV	I_HEPATITIS_COV
Hepatitis Infectious	SNOMEDCT_US	551611000124101	Perinatal hepatitis C	C5574372	Perinatal hepatitis C	narrow		I	HEPATITIS	COV	I_HEPATITIS_COV
Hepatitis Infectious	SNOMEDCT_US	187142001	Liver echinococcus unspecified	C0013504	Echinococcosis, Hepatic	narrow		I	HEPATITIS	COV	I_HEPATITIS_COV
Hepatitis Infectious	SNOMEDCT_US	26103000	Echinococcosis of liver	C0013504	Echinococcosis, Hepatic	narrow		I	HEPATITIS	COV	I_HEPATITIS_COV
Hepatitis Infectious	SNOMEDCT_US	840499006	Rupture of liver due to Echinococcus granulosus infection	-	-	narrow	Desc: code 26103000	I	HEPATITIS	COV	I_HEPATITIS_COV
Hepatitis Infectious	SNOMEDCT_US	187523006	[X]Echinococcosis, unspecified, of liver	C0013504	Echinococcosis, Hepatic	narrow		I	HEPATITIS	COV	I_HEPATITIS_COV
Hepatitis Infectious	SNOMEDCT_US	42129007	Infectious mononucleosis hepatitis	C0276257	Infectious mononucleosis hepatitis	narrow		I	HEPATITIS	COV	I_HEPATITIS_COV
Hepatitis Infectious	SNOMEDCT_US	197341002	Infectious mononucleosis hepatitis	C0276257	Infectious mononucleosis hepatitis	narrow		I	HEPATITIS	COV	I_HEPATITIS_COV
Hepatitis Infectious	SNOMEDCT_US	112450003	Fasciola hepatica	C0015648	Fasciola hepatica	narrow		I	HEPATITIS	COV	I_HEPATITIS_COV
Hepatitis Infectious	SNOMEDCT_US	608986001	Fasciola hepatica adult	-	-	narrow	Desc: code 112450003	I	HEPATITIS	COV	I_HEPATITIS_COV
Hepatitis Infectious	SNOMEDCT_US	608999003	Fasciola hepatica larva	-	-	narrow	Desc: code 112450003	I	HEPATITIS	COV	I_HEPATITIS_COV
Hepatitis Infectious	SNOMEDCT_US	609010005	Fasciola hepatica egg	-	-	narrow	Desc: code 112450003	I	HEPATITIS	COV	I_HEPATITIS_COV
Hepatitis Infectious	SNOMEDCT_US	36974001	Liver fluke	C0015648	Fasciola hepatica	narrow		I	HEPATITIS	COV	I_HEPATITIS_COV
Hepatitis Infectious	SNOMEDCT_US	703866000	Chronic hepatitis C with stage 2 fibrosis	C3839750	Chronic hepatitis C with stage 2 fibrosis	narrow		I	HEPATITIS	COV	I_HEPATITIS_COV
Hepatitis Infectious	SNOMEDCT_US	197342009	Hepatitis in yellow fever	C0400907	Hepatitis in yellow fever	narrow		I	HEPATITIS	COV	I_HEPATITIS_COV
Hepatitis Infectious	SNOMEDCT_US	197339003	Coxsackie virus hepatitis	C0400908	Coxsackie virus hepatitis	narrow		I	HEPATITIS	COV	I_HEPATITIS_COV
Hepatitis Infectious	SNOMEDCT_US	347891000119103	Chronic hepatitis C with stage 3 fibrosis	C3839238	Chronic hepatitis C with stage 3 fibrosis	narrow		I	HEPATITIS	COV	I_HEPATITIS_COV
Hepatitis Infectious	SNOMEDCT_US	187433000	[X]Other specified acute viral hepatitis	C0348199	Other specified acute viral hepatitis	narrow		I	HEPATITIS	COV	I_HEPATITIS_COV
Hepatitis Infectious	SNOMEDCT_US	89231008	Mumps hepatitis	C0153096	Mumps hepatitis	narrow		I	HEPATITIS	COV	I_HEPATITIS_COV
Hepatitis Infectious	SNOMEDCT_US	186649000	Mumps hepatitis	C0153096	Mumps hepatitis	narrow		I	HEPATITIS	COV	I_HEPATITIS_COV
Hepatitis Infectious	SNOMEDCT_US	1197150002	Recurrent hepatitis C virus induced liver disease following liver transplant	C5681349	Recurrent hepatitis C virus induced liver disease following liver transplant	narrow		I	HEPATITIS	COV	I_HEPATITIS_COV
Hepatitis Infectious	SNOMEDCT_US	197556005	[X]Liver disorders in infectious and parasitic diseases classified elsewhere	C0348752	Liver disorders in infectious and parasitic diseases classified elsewhere	narrow		I	HEPATITIS	COV	I_HEPATITIS_COV
Hepatitis Infectious	SNOMEDCT_US	240799001	Liver flukes NOS	C1331532	Fasciola hepatica infection	narrow		I	HEPATITIS	COV	I_HEPATITIS_COV
Hepatitis Infectious	SNOMEDCT_US	82308007	Sheep liver fluke infection	C1331532	Fasciola hepatica infection	narrow		I	HEPATITIS	COV	I_HEPATITIS_COV
Hepatitis Infectious	SNOMEDCT_US	187125007	Liver flukes NOS	C1331532	Fasciola hepatica infection	narrow		I	HEPATITIS	COV	I_HEPATITIS_COV
Hepatitis Infectious	SNOMEDCT_US	240798009	Liver fluke infection	C1331532	Fasciola hepatica infection	narrow		I	HEPATITIS	COV	I_HEPATITIS_COV
Hepatitis Infectious	SNOMEDCT_US	1059007	Opisthorchiasis	-	-	narrow	Desc: code 240798009	I	HEPATITIS	COV	I_HEPATITIS_COV
Hepatitis Infectious	SNOMEDCT_US	1163464002	Hepatosplenic schistosomiasis caused by Schistosoma japonicum	-	-	narrow	Desc: code 240798009	I	HEPATITIS	COV	I_HEPATITIS_COV
Hepatitis Infectious	SNOMEDCT_US	1177030007	Opisthorchis felineus infection	-	-	narrow	Desc: code 240798009	I	HEPATITIS	COV	I_HEPATITIS_COV
Hepatitis Infectious	SNOMEDCT_US	11938002	Clonorchiasis	-	-	narrow	Desc: code 240798009	I	HEPATITIS	COV	I_HEPATITIS_COV
Hepatitis Infectious	SNOMEDCT_US	17110002	Fasciola gigantica infection	-	-	narrow	Desc: code 240798009	I	HEPATITIS	COV	I_HEPATITIS_COV
Hepatitis Infectious	SNOMEDCT_US	197300007	Pipestem portal cirrhosis	-	-	narrow	Desc: code 240798009	I	HEPATITIS	COV	I_HEPATITIS_COV
Hepatitis Infectious	SNOMEDCT_US	240789006	Hepatosplenic schistosomiasis	-	-	narrow	Desc: code 240798009	I	HEPATITIS	COV	I_HEPATITIS_COV
Hepatitis Infectious	SNOMEDCT_US	240790002	Schistosomal hepatomegaly	-	-	narrow	Desc: code 240798009	I	HEPATITIS	COV	I_HEPATITIS_COV
Hepatitis Infectious	SNOMEDCT_US	240791003	Hepatic schistosomal granuloma	-	-	narrow	Desc: code 240798009	I	HEPATITIS	COV	I_HEPATITIS_COV
Hepatitis Infectious	SNOMEDCT_US	240792005	Symmer's pipe-stem fibrosis	-	-	narrow	Desc: code 240798009	I	HEPATITIS	COV	I_HEPATITIS_COV
Hepatitis Infectious	SNOMEDCT_US	240800002	Acute clonorchiasis	-	-	narrow	Desc: code 240798009	I	HEPATITIS	COV	I_HEPATITIS_COV
Hepatitis Infectious	SNOMEDCT_US	240801003	Chronic clonorchiasis	-	-	narrow	Desc: code 240798009	I	HEPATITIS	COV	I_HEPATITIS_COV
Hepatitis Infectious	SNOMEDCT_US	37688005	Clonorchiasis with biliary cirrhosis	-	-	narrow	Desc: code 240798009	I	HEPATITIS	COV	I_HEPATITIS_COV
Hepatitis Infectious	SNOMEDCT_US	8410006	Dicrocoeliasis	-	-	narrow	Desc: code 240798009	I	HEPATITIS	COV	I_HEPATITIS_COV
Hepatitis Infectious	SNOMEDCT_US	860856002	Hepatosplenic schistosomiasis caused by Schistosoma haematobium	-	-	narrow	Desc: code 240798009	I	HEPATITIS	COV	I_HEPATITIS_COV
Hepatitis Infectious	SNOMEDCT_US	860861000	Infection of liver and spleen caused by Schistosoma mansoni	-	-	narrow	Desc: code 240798009	I	HEPATITIS	COV	I_HEPATITIS_COV
Hepatitis Infectious	SNOMEDCT_US	90281006	Infection by Opisthorchis viverrini	-	-	narrow	Desc: code 240798009	I	HEPATITIS	COV	I_HEPATITIS_COV
Hepatitis Infectious	SNOMEDCT_US	90753004	Hepatic schistosomiasis	-	-	narrow	Desc: code 240798009	I	HEPATITIS	COV	I_HEPATITIS_COV
Hepatitis Infectious	SNOMEDCT_US	111922007	Liver flukes	C1331532	Fasciola hepatica infection	narrow		I	HEPATITIS	COV	I_HEPATITIS_COV
Hepatitis Infectious	SNOMEDCT_US	420706008	Nasopharyngeal fascioliasis	-	-	narrow	Desc: code 111922007	I	HEPATITIS	COV	I_HEPATITIS_COV
Hepatitis Infectious	SNOMEDCT_US	767810006	Chronic hepatitis C caused by hepatitis C virus genotype 5	C4708424	Chronic hepatitis C caused by hepatitis C virus genotype 5	narrow		I	HEPATITIS	COV	I_HEPATITIS_COV
Hepatitis Infectious	SNOMEDCT_US	424460009	Hepatitis B with hepatitis D superinfection	C0400913	Hepatitis D superinfection of hepatitis B carrier	narrow		I	HEPATITIS	COV	I_HEPATITIS_COV
Hepatitis Infectious	SNOMEDCT_US	186632007	Hepatitis D superinfection of hepatitis B carrier	C0400913	Hepatitis D superinfection of hepatitis B carrier	narrow		I	HEPATITIS	COV	I_HEPATITIS_COV
Hepatitis Infectious	SNOMEDCT_US	235865005	Hepatitis D superinfection of hepatitis B carrier	C0400913	Hepatitis D superinfection of hepatitis B carrier	narrow		I	HEPATITIS	COV	I_HEPATITIS_COV
Hepatitis Infectious	SNOMEDCT_US	235866006	Acute hepatitis C	C0400914	Acute hepatitis C	narrow		I	HEPATITIS	COV	I_HEPATITIS_COV
Hepatitis Infectious	SNOMEDCT_US	75119003	Amebic liver abscess	C0023886	Liver Abscess, Amebic	narrow		I	HEPATITIS	COV	I_HEPATITIS_COV
Hepatitis Infectious	SNOMEDCT_US	767809001	Chronic hepatitis C caused by hepatitis C virus genotype 6	C4708423	Chronic hepatitis C caused by hepatitis C virus genotype 6	narrow		I	HEPATITIS	COV	I_HEPATITIS_COV
Hepatitis Infectious	SNOMEDCT_US	186640001	Chronic viral hepatitis C	C0524910	Hepatitis C, Chronic	narrow		I	HEPATITIS	COV	I_HEPATITIS_COV
Hepatitis Infectious	SNOMEDCT_US	128302006	Chronic hepatitis C	C0524910	Hepatitis C, Chronic	narrow		I	HEPATITIS	COV	I_HEPATITIS_COV
Hepatitis Infectious	SNOMEDCT_US	83072009	Malarial hepatitis	C0276835	Malarial hepatitis	narrow		I	HEPATITIS	COV	I_HEPATITIS_COV
Hepatitis Infectious	SNOMEDCT_US	186622000	Hepatitis: [viral (infectious) A] or [infective]	C0276434	Acute type A viral hepatitis	narrow		I	HEPATITIS	COV	I_HEPATITIS_COV
Hepatitis Infectious	SNOMEDCT_US	25102003	Acute type A viral hepatitis	C0276434	Acute type A viral hepatitis	narrow		I	HEPATITIS	COV	I_HEPATITIS_COV
Hepatitis Infectious	SNOMEDCT_US	235872006	Hepatitis C carrier	C0400920	Hepatitis C carrier (finding)	narrow		I	HEPATITIS	COV	I_HEPATITIS_COV
Hepatitis Infectious	SNOMEDCT_US	197367007	Hepatic granulomas in berylliosis	C0451714	Hepatic granulomas in berylliosis	narrow		I	HEPATITIS	COV	I_HEPATITIS_COV
Hepatitis Infectious	SNOMEDCT_US	187068005	Blastomycosis liver	C0343924	Blastomycosis liver	narrow		I	HEPATITIS	COV	I_HEPATITIS_COV
Hepatitis Infectious	SNOMEDCT_US	768289009	Chronic hepatitis C caused by Hepatitis C virus genotype 1a	C4708479	Chronic hepatitis C caused by Hepatitis C virus genotype 1a	narrow		I	HEPATITIS	COV	I_HEPATITIS_COV
Hepatitis Infectious	SNOMEDCT_US	315672002	[V]Australia antigen carrier	C0549126	Encounter due to being a carrier of viral hepatitis	narrow		I	HEPATITIS	COV	I_HEPATITIS_COV
Hepatitis Infectious	SNOMEDCT_US	154349000	Hepatitis C	C0019196	Hepatitis C	narrow		I	HEPATITIS	COV	I_HEPATITIS_COV
Hepatitis Infectious	SNOMEDCT_US	50711007	Viral hepatitis C	C0019196	Hepatitis C	narrow		I	HEPATITIS	COV	I_HEPATITIS_COV
Hepatitis Infectious	SNOMEDCT_US	123324009	Viral hepatitis, non-A, non-B	C0019196	Hepatitis C	narrow		I	HEPATITIS	COV	I_HEPATITIS_COV
Hepatitis Infectious	SNOMEDCT_US	186634008	Hepatitis non-A non-B	C0019196	Hepatitis C	narrow		I	HEPATITIS	COV	I_HEPATITIS_COV
Hepatitis Infectious	SNOMEDCT_US	186643004	Hepatitis C	C0019196	Hepatitis C	narrow		I	HEPATITIS	COV	I_HEPATITIS_COV
Hepatitis Infectious	SNOMEDCT_US	768288001	Chronic hepatitis C caused by Hepatitis C virus genotype 1b	C4708478	Chronic hepatitis C caused by Hepatitis C virus genotype 1b	narrow		I	HEPATITIS	COV	I_HEPATITIS_COV
Hepatitis Infectious	SNOMEDCT_US	206372007	Congenital viral hepatitis	C0411016	Congenital viral hepatitis	narrow		I	HEPATITIS	COV	I_HEPATITIS_COV
Hepatitis Infectious	SNOMEDCT_US	206375009	Congenital viral hepatitis NOS	C0411016	Congenital viral hepatitis	narrow		I	HEPATITIS	COV	I_HEPATITIS_COV
Hepatitis Infectious	SNOMEDCT_US	435101000124104	Chronic viral hepatitis C with hepatic coma	C0375009	Chronic viral hepatitis C with hepatic coma	narrow		I	HEPATITIS	COV	I_HEPATITIS_COV
Hepatitis Infectious	SNOMEDCT_US	76795007	Acute type B viral hepatitis	C0276609	Acute type B viral hepatitis	narrow		I	HEPATITIS	COV	I_HEPATITIS_COV
Hepatitis Infectious	SNOMEDCT_US	186395002	Hepatic actinomycosis	C0343521	Hepatic actinomycosis	narrow		I	HEPATITIS	COV	I_HEPATITIS_COV
Hepatitis Infectious	SNOMEDCT_US	442374005	Hepatitis B and hepatitis C	C2711110	Hepatitis B and hepatitis C	narrow		I	HEPATITIS	COV	I_HEPATITIS_COV
Hepatitis Infectious	SNOMEDCT_US	186273003	Tuberculosis of liver	C0041313	Tuberculosis, Hepatic	narrow		I	HEPATITIS	COV	I_HEPATITIS_COV
Hepatitis Infectious	SNOMEDCT_US	197348008	Hepatitis in secondary syphilis	C0153149	Hepatitis in secondary syphilis	narrow		I	HEPATITIS	COV	I_HEPATITIS_COV
Hepatitis Infectious	SNOMEDCT_US	80770009	Secondary syphilis of liver	C0153149	Hepatitis in secondary syphilis	narrow		I	HEPATITIS	COV	I_HEPATITIS_COV
Hepatitis Infectious	SNOMEDCT_US	708198006	Chronic active hepatitis C	C3872662	Chronic active hepatitis C	narrow		I	HEPATITIS	COV	I_HEPATITIS_COV
Hepatitis Infectious	SNOMEDCT_US	187563007	Sequelae of viral hepatitis	C0348305	Sequelae of viral hepatitis	narrow		I	HEPATITIS	COV	I_HEPATITIS_COV
Hepatitis Infectious	SNOMEDCT_US	187260009	Sequelae of viral hepatitis	C0348305	Sequelae of viral hepatitis	narrow		I	HEPATITIS	COV	I_HEPATITIS_COV
Hepatitis Infectious	SNOMEDCT_US	197349000	Toxoplasma hepatitis	C0400895	Hepatitis toxoplasmal	narrow		I	HEPATITIS	COV	I_HEPATITIS_COV
Hepatitis Infectious	SNOMEDCT_US	187197006	Hepatitis caused by Toxoplasma	C0400895	Hepatitis toxoplasmal	narrow		I	HEPATITIS	COV	I_HEPATITIS_COV
Hepatitis Infectious	SNOMEDCT_US	235863003	Gonococcal hepatitis	C0400896	Gonococcal hepatitis	narrow		I	HEPATITIS	COV	I_HEPATITIS_COV
Hepatitis Infectious	SNOMEDCT_US	186941004	Gonococcal hepatitis	C0400896	Gonococcal hepatitis	narrow		I	HEPATITIS	COV	I_HEPATITIS_COV
Hepatitis Infectious	SNOMEDCT_US	838380002	Chronic hepatitis B co-occurrent with hepatitis C and hepatitis D	C5395128	Chronic hepatitis B co-occurrent with hepatitis C and hepatitis D	narrow		I	HEPATITIS	COV	I_HEPATITIS_COV
Hepatitis Infectious	SNOMEDCT_US	86028001	Syphilis of liver	C0153179	Syphilis of liver	narrow		I	HEPATITIS	COV	I_HEPATITIS_COV
Hepatitis Infectious	SNOMEDCT_US	16070004	Syphilitic cirrhosis	-	-	narrow	Desc: code 86028001	I	HEPATITIS	COV	I_HEPATITIS_COV
Hepatitis Infectious	SNOMEDCT_US	197347003	Hepatitis in late syphilis	-	-	narrow	Desc: code 86028001	I	HEPATITIS	COV	I_HEPATITIS_COV
Hepatitis Infectious	SNOMEDCT_US	187139007	Liver echinococcus multilocularis	C0153293	Echinococcus multilocularis infection of liver	narrow		I	HEPATITIS	COV	I_HEPATITIS_COV
Hepatitis Infectious	SNOMEDCT_US	27235001	Echinococcus multilocularis infection of liver	C0153293	Echinococcus multilocularis infection of liver	narrow		I	HEPATITIS	COV	I_HEPATITIS_COV
Hepatitis Infectious	SNOMEDCT_US	702969000	Reactivation of hepatitis C viral hepatitis	C3839041	Reactivation of hepatitis C viral hepatitis	narrow		I	HEPATITIS	COV	I_HEPATITIS_COV
Hepatitis Infectious	SNOMEDCT_US	187435007	[X]Chronic viral hepatitis, unspecified	C0276623	Chronic viral hepatitis	narrow		I	HEPATITIS	COV	I_HEPATITIS_COV
Hepatitis Infectious	SNOMEDCT_US	10295004	Chronic viral hepatitis	C0276623	Chronic viral hepatitis	narrow		I	HEPATITIS	COV	I_HEPATITIS_COV
Hepatitis Infectious	SNOMEDCT_US	186641002	[X]Chronic viral hepatitis, unspecified	C0276623	Chronic viral hepatitis	narrow		I	HEPATITIS	COV	I_HEPATITIS_COV
Hepatitis Infectious	SNOMEDCT_US	186637001	Chronic viral hepatitis	C0276623	Chronic viral hepatitis	narrow		I	HEPATITIS	COV	I_HEPATITIS_COV
Hepatitis Infectious	SNOMEDCT_US	170489004	Viral hepatitis carrier	C0733680	Carrier of viral hepatitis	narrow		I	HEPATITIS	COV	I_HEPATITIS_COV
Hepatitis Infectious	SNOMEDCT_US	147742007	Viral hepatitis carrier	C0733680	Carrier of viral hepatitis	narrow		I	HEPATITIS	COV	I_HEPATITIS_COV
Hepatitis Infectious	SNOMEDCT_US	768126006	Chronic hepatitis C caused by Hepatitis C virus genotype 4	C4708469	Chronic hepatitis C caused by Hepatitis C virus genotype 4	narrow		I	HEPATITIS	COV	I_HEPATITIS_COV
Hepatitis Infectious	SNOMEDCT_US	768125005	Chronic hepatitis C caused by Hepatitis C virus genotype 2	C4708468	Chronic hepatitis C caused by Hepatitis C virus genotype 2	narrow		I	HEPATITIS	COV	I_HEPATITIS_COV
Hepatitis Infectious	SNOMEDCT_US	187133008	Liver echinococcus granulosus	C0153289	Echinococcus granulosus infection of liver	narrow		I	HEPATITIS	COV	I_HEPATITIS_COV
Hepatitis Infectious	SNOMEDCT_US	20790006	Echinococcus granulosus infection of liver	C0153289	Echinococcus granulosus infection of liver	narrow		I	HEPATITIS	COV	I_HEPATITIS_COV
Hepatitis Infectious	SNOMEDCT_US	768006009	Chronic hepatitis C caused by Hepatitis C virus genotype 3	C4708467	Chronic hepatitis C caused by Hepatitis C virus genotype 3	narrow		I	HEPATITIS	COV	I_HEPATITIS_COV
Hepatitis Infectious	SNOMEDCT_US	16623921000119105	Viral hepatitis C in mother during pregnancy	C5818189	Viral hepatitis C in mother during pregnancy	narrow		I	HEPATITIS	COV	I_HEPATITIS_COV
Hepatitis Infectious	SNOMEDCT_US	768127002	Chronic hepatitis C caused by Hepatitis C virus genotype 1	C4708470	Chronic hepatitis C caused by Hepatitis C virus genotype 1	narrow		I	HEPATITIS	COV	I_HEPATITIS_COV
Hepatitis Infectious	MTHICD9	070.1	Infectious hepatitis	C0019159	Hepatitis A	narrow		I	HEPATITIS	COV	I_HEPATITIS_COV
Hepatitis Infectious	MTHICD9	070.9	Viral hepatitis NOS	C0042721	Viral hepatitis	narrow		I	HEPATITIS	COV	I_HEPATITIS_COV
Hepatitis Infectious	MTHICD9	121.3	Infection by Fasciola hepatica	C1331532	Fasciola hepatica infection	narrow		I	HEPATITIS	COV	I_HEPATITIS_COV
Hepatitis Infectious	MTHICD9	006.3	Amebic liver infection	C0023886	Liver Abscess, Amebic	narrow		I	HEPATITIS	COV	I_HEPATITIS_COV
Hepatitis Infectious	MTHICD9	006.4	Amebic abscess of liver	C0023886	Liver Abscess, Amebic	narrow		I	HEPATITIS	COV	I_HEPATITIS_COV
Hepatitis Infectious	MTHICD9	070.70	Unspecified viral hepatitis C NOS	C0019196	Hepatitis C	narrow		I	HEPATITIS	COV	I_HEPATITIS_COV
Hepatitis Infectious	MTHICD9	091.62	Secondary syphilis of liver	C0153149	Hepatitis in secondary syphilis	narrow		I	HEPATITIS	COV	I_HEPATITIS_COV
Neonatal Meningitis	ICD9CMP	053.0	(missing name)	C0700503	Herpes zoster meningitis	narrow		I	NEOMENINGITIS	AESI	I_NEOMENINGITIS_AESI
Neonatal Meningitis	ICD9CMP	013.10	(missing name)	C0152661	Tuberculoma of meninges	narrow		I	NEOMENINGITIS	AESI	I_NEOMENINGITIS_AESI
Neonatal Meningitis	ICD9CMP	013.1	(missing name)	C0152661	Tuberculoma of meninges	narrow		I	NEOMENINGITIS	AESI	I_NEOMENINGITIS_AESI
Neonatal Meningitis	ICD9CMP	013.06	(missing name)	C0152660	Tuberculous meningitis, tubercle bacilli not found by bacteriological or histological examination, but tuberculosis confirmed by other methods [inoculation of animals]	narrow		I	NEOMENINGITIS	AESI	I_NEOMENINGITIS_AESI
Neonatal Meningitis	ICD9CMP	013.05	(missing name)	C0152659	Tuberculous meningitis, tubercle bacilli not found by bacteriological examination, but tuberculosis confirmed histologically	narrow		I	NEOMENINGITIS	AESI	I_NEOMENINGITIS_AESI
Neonatal Meningitis	ICD9CMP	013.04	(missing name)	C0152658	Tuberculous meningitis, tubercle bacilli not found (in sputum) by microscopy, but found by bacterial culture	narrow		I	NEOMENINGITIS	AESI	I_NEOMENINGITIS_AESI
Neonatal Meningitis	ICD9CMP	047.1	(missing name)	C0338388	Meningitis caused by echovirus	narrow		I	NEOMENINGITIS	AESI	I_NEOMENINGITIS_AESI
Neonatal Meningitis	ICD9CMP	098.82	(missing name)	C0153225	Gonococcal meningitis	narrow		I	NEOMENINGITIS	AESI	I_NEOMENINGITIS_AESI
Neonatal Meningitis	ICD9CMP	013.01	(missing name)	C0152655	Tuberculous meningitis, bacteriological or histological examination not done	narrow		I	NEOMENINGITIS	AESI	I_NEOMENINGITIS_AESI
Neonatal Meningitis	ICD9CMP	013.03	(missing name)	C0152657	Tuberculous meningitis, tubercle bacilli found (in sputum) by microscopy	narrow		I	NEOMENINGITIS	AESI	I_NEOMENINGITIS_AESI
Neonatal Meningitis	ICD9CMP	013.02	(missing name)	C0152656	Tuberculous meningitis, bacteriological or histological examination unknown (at present)	narrow		I	NEOMENINGITIS	AESI	I_NEOMENINGITIS_AESI
Neonatal Meningitis	ICD9CMP	013.15	(missing name)	C0000000	Unassociated custom codes	narrow		I	NEOMENINGITIS	AESI	I_NEOMENINGITIS_AESI
Neonatal Meningitis	ICD9CMP	013.16	(missing name)	C0000000	Unassociated custom codes	narrow		I	NEOMENINGITIS	AESI	I_NEOMENINGITIS_AESI
Neonatal Meningitis	ICD9CMP	013.13	(missing name)	C0000000	Unassociated custom codes	narrow		I	NEOMENINGITIS	AESI	I_NEOMENINGITIS_AESI
Neonatal Meningitis	ICD9CMP	013.14	(missing name)	C0000000	Unassociated custom codes	narrow		I	NEOMENINGITIS	AESI	I_NEOMENINGITIS_AESI
Neonatal Meningitis	ICD9CMP	013.11	(missing name)	C0000000	Unassociated custom codes	narrow		I	NEOMENINGITIS	AESI	I_NEOMENINGITIS_AESI
Neonatal Meningitis	ICD9CMP	013.12	(missing name)	C0000000	Unassociated custom codes	narrow		I	NEOMENINGITIS	AESI	I_NEOMENINGITIS_AESI
Neonatal Meningitis	ICD9CMP	047.0	(missing name)	C0276431	Coxsackie meningitis	narrow		I	NEOMENINGITIS	AESI	I_NEOMENINGITIS_AESI
Neonatal Meningitis	ICD9CMP	054.3	(missing name)	C0019385	Herpetic meningoencephalitis	narrow		I	NEOMENINGITIS	AESI	I_NEOMENINGITIS_AESI
Neonatal Meningitis	ICD9CMP	013.00	(missing name)	C0041318	Tuberculosis, Meningeal	narrow		I	NEOMENINGITIS	AESI	I_NEOMENINGITIS_AESI
Neonatal Meningitis	ICD9CMP	013.0	(missing name)	C0041318	Tuberculosis, Meningeal	narrow		I	NEOMENINGITIS	AESI	I_NEOMENINGITIS_AESI
Neonatal Meningitis	ICD9CMP	047.8	(missing name)	C0029843	Other specified viral meningitis	narrow		I	NEOMENINGITIS	AESI	I_NEOMENINGITIS_AESI
Neonatal Meningitis	ICD9CMP	003.21	(missing name)	C0152488	Salmonella meningitis	narrow		I	NEOMENINGITIS	AESI	I_NEOMENINGITIS_AESI
Neonatal Meningitis	ICD9CMP	047.9	(missing name)	C0025297	Viral meningitis	narrow		I	NEOMENINGITIS	AESI	I_NEOMENINGITIS_AESI
Neonatal Meningitis	ICD9CMP	036.0	(missing name)	C0025294	Meningococcal meningitis	narrow		I	NEOMENINGITIS	AESI	I_NEOMENINGITIS_AESI
Neonatal Meningitis	ICD9CMP	046.2	(missing name)	C0038522	Subacute Sclerosing Panencephalitis	narrow		I	NEOMENINGITIS	AESI	I_NEOMENINGITIS_AESI
Neonatal Meningitis	ICD9CMP	054.72	(missing name)	C0153045	Herpes simplex meningitis	narrow		I	NEOMENINGITIS	AESI	I_NEOMENINGITIS_AESI
Neonatal Meningitis	ICD9CMP	322.0	(missing name)	C0154651	Non-pyogenic meningitis	narrow		I	NEOMENINGITIS	AESI	I_NEOMENINGITIS_AESI
Neonatal Meningitis	ICD10CM	B01.0	Varicella meningitis	C0700503	Herpes zoster meningitis	narrow		I	NEOMENINGITIS	AESI	I_NEOMENINGITIS_AESI
Neonatal Meningitis	ICD10CM	B02.1	Zoster meningitis	C0700503	Herpes zoster meningitis	narrow		I	NEOMENINGITIS	AESI	I_NEOMENINGITIS_AESI
Neonatal Meningitis	ICD10CM	A17.1	Meningeal tuberculoma	C0152661	Tuberculoma of meninges	narrow		I	NEOMENINGITIS	AESI	I_NEOMENINGITIS_AESI
Neonatal Meningitis	ICD10CM	A87.8	Other viral meningitis	C0348172	Other viral meningitis	narrow		I	NEOMENINGITIS	AESI	I_NEOMENINGITIS_AESI
Neonatal Meningitis	ICD10CM	A87.0	Echovirus meningitis	C0338388	Meningitis caused by echovirus	narrow		I	NEOMENINGITIS	AESI	I_NEOMENINGITIS_AESI
Neonatal Meningitis	ICD10CM	A54.81	Gonococcal meningitis	C0153225	Gonococcal meningitis	narrow		I	NEOMENINGITIS	AESI	I_NEOMENINGITIS_AESI
Neonatal Meningitis	ICD10CM	G00.8	Other bacterial meningitis	C0393434	Meningitis caused by Friedlander bacillus	narrow		I	NEOMENINGITIS	AESI	I_NEOMENINGITIS_AESI
Neonatal Meningitis	ICD10CM	B05.1	Measles complicated by meningitis	C0338390	Post measles meningitis	narrow		I	NEOMENINGITIS	AESI	I_NEOMENINGITIS_AESI
Neonatal Meningitis	ICD10CM	A42.81	Actinomycotic meningitis	C0338393	Actinomycotic meningitis	narrow		I	NEOMENINGITIS	AESI	I_NEOMENINGITIS_AESI
Neonatal Meningitis	ICD10CM	A50.41	Late congenital syphilitic meningitis	C0338398	Late congenital syphilitic meningitis	narrow		I	NEOMENINGITIS	AESI	I_NEOMENINGITIS_AESI
Neonatal Meningitis	ICD10CM	G02	Meningitis in other infectious and parasitic diseases classified elsewhere	C0694470	Meningitis in other infectious and parasitic diseases classified elsewhere	narrow		I	NEOMENINGITIS	AESI	I_NEOMENINGITIS_AESI
Neonatal Meningitis	ICD10CM	G00.0	Meningitis due to Hemophilus influenzae	C0276028	Haemophilus influenzae meningitis	narrow		I	NEOMENINGITIS	AESI	I_NEOMENINGITIS_AESI
Neonatal Meningitis	ICD10CM	A22.8	Anthrax meningitis	C0348113	Other forms of anthrax	narrow		I	NEOMENINGITIS	AESI	I_NEOMENINGITIS_AESI
Neonatal Meningitis	ICD10CM	G01	Meningitis in bacterial diseases classified elsewhere	C0694469	Meningitis in bacterial diseases classified elsewhere	narrow		I	NEOMENINGITIS	AESI	I_NEOMENINGITIS_AESI
Neonatal Meningitis	ICD10CM	A17.0	Tuberculous leptomeningitis	C0275907	Tuberculous leptomeningitis	narrow		I	NEOMENINGITIS	AESI	I_NEOMENINGITIS_AESI
Neonatal Meningitis	ICD10CM	B06.02	Rubella meningitis	C2900504	Meningitis caused by Rubella virus	narrow		I	NEOMENINGITIS	AESI	I_NEOMENINGITIS_AESI
Neonatal Meningitis	ICD10CM	A87.1	Adenoviral meningitis	C0276160	Adenoviral meningitis (disorder)	narrow		I	NEOMENINGITIS	AESI	I_NEOMENINGITIS_AESI
Neonatal Meningitis	ICD10CM	G00.3	Staphylococcal meningitis	C0154640	Staphylococcal meningitis	narrow		I	NEOMENINGITIS	AESI	I_NEOMENINGITIS_AESI
Neonatal Meningitis	ICD10CM	A87.2	Lymphocytic choriomeningitis	C0024266	Lymphocytic Choriomeningitis	narrow		I	NEOMENINGITIS	AESI	I_NEOMENINGITIS_AESI
Neonatal Meningitis	ICD10CM	G00	Bacterial meningitis, not elsewhere classified	C0494441	Bacterial meningitis, not elsewhere classified	narrow		I	NEOMENINGITIS	AESI	I_NEOMENINGITIS_AESI
Neonatal Meningitis	ICD10CM	G00.2	Streptococcal meningitis	C0154639	Streptococcal meningitis	narrow		I	NEOMENINGITIS	AESI	I_NEOMENINGITIS_AESI
Neonatal Meningitis	ICD10CM	A01.01	Typhoid meningitis	C2880086	Typhoid meningitis	narrow		I	NEOMENINGITIS	AESI	I_NEOMENINGITIS_AESI
Neonatal Meningitis	ICD10CM	A32.11	Listerial meningitis	C2887060	Listerial meningitis	narrow		I	NEOMENINGITIS	AESI	I_NEOMENINGITIS_AESI
Neonatal Meningitis	ICD10CM	A20.3	Plague meningitis	C0524687	Meningeal Plague	narrow		I	NEOMENINGITIS	AESI	I_NEOMENINGITIS_AESI
Neonatal Meningitis	ICD10CM	A02.21	Salmonella meningitis	C0152488	Salmonella meningitis	narrow		I	NEOMENINGITIS	AESI	I_NEOMENINGITIS_AESI
Neonatal Meningitis	ICD10CM	A87	Viral meningitis	C0025297	Viral meningitis	narrow		I	NEOMENINGITIS	AESI	I_NEOMENINGITIS_AESI
Neonatal Meningitis	ICD10CM	A87.9	Viral meningitis, unspecified	C0025297	Viral meningitis	narrow		I	NEOMENINGITIS	AESI	I_NEOMENINGITIS_AESI
Neonatal Meningitis	ICD10CM	G00.1	Pneumococcal meningitis	C0025295	Meningitis, Pneumococcal	narrow		I	NEOMENINGITIS	AESI	I_NEOMENINGITIS_AESI
Neonatal Meningitis	ICD10CM	G03.0	Nonpyogenic meningitis	C0025290	Aseptic Meningitis	narrow		I	NEOMENINGITIS	AESI	I_NEOMENINGITIS_AESI
Neonatal Meningitis	ICD10CM	B27.82	Other infectious mononucleosis with meningitis	C2911611	Other infectious mononucleosis with meningitis	narrow		I	NEOMENINGITIS	AESI	I_NEOMENINGITIS_AESI
Neonatal Meningitis	ICD10CM	A39.0	Meningococcal meningitis	C0025294	Meningococcal meningitis	narrow		I	NEOMENINGITIS	AESI	I_NEOMENINGITIS_AESI
Neonatal Meningitis	ICD10CM	A81.1	Subacute sclerosing panencephalitis	C0038522	Subacute Sclerosing Panencephalitis	narrow		I	NEOMENINGITIS	AESI	I_NEOMENINGITIS_AESI
Neonatal Meningitis	ICD10CM	B27.12	Cytomegaloviral mononucleosis with meningitis	C2911606	Cytomegaloviral mononucleosis with meningitis	narrow		I	NEOMENINGITIS	AESI	I_NEOMENINGITIS_AESI
Neonatal Meningitis	ICD10CM	G00.9	Bacterial meningitis, unspecified	C0085437	Meningitis, Bacterial	narrow		I	NEOMENINGITIS	AESI	I_NEOMENINGITIS_AESI
Neonatal Meningitis	ICD10CM	A27.81	Aseptic meningitis in leptospirosis	C2887055	Aseptic meningitis in leptospirosis	narrow		I	NEOMENINGITIS	AESI	I_NEOMENINGITIS_AESI
Neonatal Meningitis	ICD10CM	B00.3	Herpesviral meningitis	C0153045	Herpes simplex meningitis	narrow		I	NEOMENINGITIS	AESI	I_NEOMENINGITIS_AESI
Neonatal Meningitis	ICD10CM	B27.02	Gammaherpesviral mononucleosis with meningitis	C2911601	Gammaherpesviral mononucleosis with meningitis	narrow		I	NEOMENINGITIS	AESI	I_NEOMENINGITIS_AESI
Neonatal Meningitis	ICD10DA	B010	Meningitis forårsaget af Varicella zoster	C0700503	Herpes zoster meningitis	narrow		I	NEOMENINGITIS	AESI	I_NEOMENINGITIS_AESI
Neonatal Meningitis	ICD10DA	B021	Herpes zoster-meningitis	C0700503	Herpes zoster meningitis	narrow		I	NEOMENINGITIS	AESI	I_NEOMENINGITIS_AESI
Neonatal Meningitis	ICD10DA	A171	Tuberkulom i hjernehinder	C0152661	Tuberculoma of meninges	narrow		I	NEOMENINGITIS	AESI	I_NEOMENINGITIS_AESI
Neonatal Meningitis	ICD10DA	A878	Anden viral hjernehindebetændelse	C0348172	Other viral meningitis	narrow		I	NEOMENINGITIS	AESI	I_NEOMENINGITIS_AESI
Neonatal Meningitis	ICD10DA	G028A	Meningitis, trypanosoma	C0477336	Meningitis in other specified infectious and parasitic diseases classified elsewhere	narrow		I	NEOMENINGITIS	AESI	I_NEOMENINGITIS_AESI
Neonatal Meningitis	ICD10DA	G028	Meningitis ved anden infektiøs eller parasitær sygdom KA	C0477336	Meningitis in other specified infectious and parasitic diseases classified elsewhere	narrow		I	NEOMENINGITIS	AESI	I_NEOMENINGITIS_AESI
Neonatal Meningitis	ICD10DA	G008	Anden bakteriel meningitis	C0477333	Other bacterial meningitis	narrow		I	NEOMENINGITIS	AESI	I_NEOMENINGITIS_AESI
Neonatal Meningitis	ICD10DA	G008B	Meningitis forårsaget af Escherichia coli	C0477333	Other bacterial meningitis	narrow		I	NEOMENINGITIS	AESI	I_NEOMENINGITIS_AESI
Neonatal Meningitis	ICD10DA	G008A	Meningitis forårsaget af Klebsiella	C0477333	Other bacterial meningitis	narrow		I	NEOMENINGITIS	AESI	I_NEOMENINGITIS_AESI
Neonatal Meningitis	ICD10DA	G020F	Meningitis, enterovirus	C0477334	Meningitis in viral diseases classified elsewhere	narrow		I	NEOMENINGITIS	AESI	I_NEOMENINGITIS_AESI
Neonatal Meningitis	ICD10DA	G020E	Meningitis, mononucleosis	C0477334	Meningitis in viral diseases classified elsewhere	narrow		I	NEOMENINGITIS	AESI	I_NEOMENINGITIS_AESI
Neonatal Meningitis	ICD10DA	G020D	Meningitis, parotitis	C0477334	Meningitis in viral diseases classified elsewhere	narrow		I	NEOMENINGITIS	AESI	I_NEOMENINGITIS_AESI
Neonatal Meningitis	ICD10DA	G020C	Meningitis, adenovirus	C0477334	Meningitis in viral diseases classified elsewhere	narrow		I	NEOMENINGITIS	AESI	I_NEOMENINGITIS_AESI
Neonatal Meningitis	ICD10DA	G020B	Meningitis, rubella	C0477334	Meningitis in viral diseases classified elsewhere	narrow		I	NEOMENINGITIS	AESI	I_NEOMENINGITIS_AESI
Neonatal Meningitis	ICD10DA	G020A	Meningitis, varicella	C0477334	Meningitis in viral diseases classified elsewhere	narrow		I	NEOMENINGITIS	AESI	I_NEOMENINGITIS_AESI
Neonatal Meningitis	ICD10DA	G020	Meningitis ved viral sygdom klassificeret andetsteds	C0477334	Meningitis in viral diseases classified elsewhere	narrow		I	NEOMENINGITIS	AESI	I_NEOMENINGITIS_AESI
Neonatal Meningitis	ICD10DA	G020G	Meningitis, morbilli	C0477334	Meningitis in viral diseases classified elsewhere	narrow		I	NEOMENINGITIS	AESI	I_NEOMENINGITIS_AESI
Neonatal Meningitis	ICD10DA	B051	Mæslinger kompliceret med meningitis	C0348980	Meningitis caused by Measles morbillivirus	narrow		I	NEOMENINGITIS	AESI	I_NEOMENINGITIS_AESI
Neonatal Meningitis	ICD10DA	G02	Meningitis ved andre infektiøse og parasitære sygdomme KA	C0694470	Meningitis in other infectious and parasitic diseases classified elsewhere	narrow		I	NEOMENINGITIS	AESI	I_NEOMENINGITIS_AESI
Neonatal Meningitis	ICD10DA	A870B	Meningitis forårsaget af echovirus	C0276430	Meningitis caused by Enterovirus	narrow		I	NEOMENINGITIS	AESI	I_NEOMENINGITIS_AESI
Neonatal Meningitis	ICD10DA	A870	Meningitis forårsaget af enterovirus	C0276430	Meningitis caused by Enterovirus	narrow		I	NEOMENINGITIS	AESI	I_NEOMENINGITIS_AESI
Neonatal Meningitis	ICD10DA	A870A	Meningitis forårsaget af coxsackievirus	C0276430	Meningitis caused by Enterovirus	narrow		I	NEOMENINGITIS	AESI	I_NEOMENINGITIS_AESI
Neonatal Meningitis	ICD10DA	G019	Meningitis ved bakteriesygdom klassificeret andetsteds	C0694469	Meningitis in bacterial diseases classified elsewhere	narrow		I	NEOMENINGITIS	AESI	I_NEOMENINGITIS_AESI
Neonatal Meningitis	ICD10DA	G019J	Meningitis, Lyme's sygdom	C0694469	Meningitis in bacterial diseases classified elsewhere	narrow		I	NEOMENINGITIS	AESI	I_NEOMENINGITIS_AESI
Neonatal Meningitis	ICD10DA	G019I	Meningitis, Listeria	C0694469	Meningitis in bacterial diseases classified elsewhere	narrow		I	NEOMENINGITIS	AESI	I_NEOMENINGITIS_AESI
Neonatal Meningitis	ICD10DA	G019H	Meningitis gonococcica	C0694469	Meningitis in bacterial diseases classified elsewhere	narrow		I	NEOMENINGITIS	AESI	I_NEOMENINGITIS_AESI
Neonatal Meningitis	ICD10DA	G01	Meningitis ved bakterielle sygdomme klassificeret andetsteds	C0694469	Meningitis in bacterial diseases classified elsewhere	narrow		I	NEOMENINGITIS	AESI	I_NEOMENINGITIS_AESI
Neonatal Meningitis	ICD10DA	G019G	Meningitis, leptospirosis	C0694469	Meningitis in bacterial diseases classified elsewhere	narrow		I	NEOMENINGITIS	AESI	I_NEOMENINGITIS_AESI
Neonatal Meningitis	ICD10DA	G019F	Meningitis, neurosyfilis	C0694469	Meningitis in bacterial diseases classified elsewhere	narrow		I	NEOMENINGITIS	AESI	I_NEOMENINGITIS_AESI
Neonatal Meningitis	ICD10DA	G019E	Meningitis, kongenit syfilis	C0694469	Meningitis in bacterial diseases classified elsewhere	narrow		I	NEOMENINGITIS	AESI	I_NEOMENINGITIS_AESI
Neonatal Meningitis	ICD10DA	G019D	Meningitis, antraks	C0694469	Meningitis in bacterial diseases classified elsewhere	narrow		I	NEOMENINGITIS	AESI	I_NEOMENINGITIS_AESI
Neonatal Meningitis	ICD10DA	G019C	Meningitis salmonellosa	C0694469	Meningitis in bacterial diseases classified elsewhere	narrow		I	NEOMENINGITIS	AESI	I_NEOMENINGITIS_AESI
Neonatal Meningitis	ICD10DA	G019B	Meningitis, tyfus	C0694469	Meningitis in bacterial diseases classified elsewhere	narrow		I	NEOMENINGITIS	AESI	I_NEOMENINGITIS_AESI
Neonatal Meningitis	ICD10DA	G019A	Meningitis, sekundær syfilis	C0694469	Meningitis in bacterial diseases classified elsewhere	narrow		I	NEOMENINGITIS	AESI	I_NEOMENINGITIS_AESI
Neonatal Meningitis	ICD10DA	A871	Meningitis forårsaget af adenovirus	C0276160	Adenoviral meningitis (disorder)	narrow		I	NEOMENINGITIS	AESI	I_NEOMENINGITIS_AESI
Neonatal Meningitis	ICD10DA	G003	Meningitis forårsaget af stafylokokker	C0154640	Staphylococcal meningitis	narrow		I	NEOMENINGITIS	AESI	I_NEOMENINGITIS_AESI
Neonatal Meningitis	ICD10DA	A872A	Lymfocytær meningoencephalitis	C0024266	Lymphocytic Choriomeningitis	narrow		I	NEOMENINGITIS	AESI	I_NEOMENINGITIS_AESI
Neonatal Meningitis	ICD10DA	A872	Lymfocytær koriomeningitis	C0024266	Lymphocytic Choriomeningitis	narrow		I	NEOMENINGITIS	AESI	I_NEOMENINGITIS_AESI
Neonatal Meningitis	ICD10DA	G00	Meningitis forårsaget af bakterier IKA	C0494441	Bacterial meningitis, not elsewhere classified	narrow		I	NEOMENINGITIS	AESI	I_NEOMENINGITIS_AESI
Neonatal Meningitis	ICD10DA	G002	Meningitis forårsaget af andre streptokokker	C0154639	Streptococcal meningitis	narrow		I	NEOMENINGITIS	AESI	I_NEOMENINGITIS_AESI
Neonatal Meningitis	ICD10DA	A170A	Tuberkuløs meningitis	C0041318	Tuberculosis, Meningeal	narrow		I	NEOMENINGITIS	AESI	I_NEOMENINGITIS_AESI
Neonatal Meningitis	ICD10DA	A170	Tuberkuløs meningitis	C0041318	Tuberculosis, Meningeal	narrow		I	NEOMENINGITIS	AESI	I_NEOMENINGITIS_AESI
Neonatal Meningitis	ICD10DA	A203	Meningitis forårsaget af Yersenia pestis	C0524687	Meningeal Plague	narrow		I	NEOMENINGITIS	AESI	I_NEOMENINGITIS_AESI
Neonatal Meningitis	ICD10DA	A87	Viral hjernehindebetændelse IKA	C0025297	Viral meningitis	narrow		I	NEOMENINGITIS	AESI	I_NEOMENINGITIS_AESI
Neonatal Meningitis	ICD10DA	A879	Viral hjernehindebetændelse UNS	C0025297	Viral meningitis	narrow		I	NEOMENINGITIS	AESI	I_NEOMENINGITIS_AESI
Neonatal Meningitis	ICD10DA	G001	Meningitis forårsaget af pneumokokker	C0025295	Meningitis, Pneumococcal	narrow		I	NEOMENINGITIS	AESI	I_NEOMENINGITIS_AESI
Neonatal Meningitis	ICD10DA	A390	Meningitis forårsaget af meningokokker	C0025294	Meningococcal meningitis	narrow		I	NEOMENINGITIS	AESI	I_NEOMENINGITIS_AESI
Neonatal Meningitis	ICD10DA	G000	Meningitis forårsaget af Haemophilus influenzae	C0025292	Meningitis, Haemophilus	narrow		I	NEOMENINGITIS	AESI	I_NEOMENINGITIS_AESI
Neonatal Meningitis	ICD10DA	A811	Subakut skleroserende panencephalitis	C0038522	Subacute Sclerosing Panencephalitis	narrow		I	NEOMENINGITIS	AESI	I_NEOMENINGITIS_AESI
Neonatal Meningitis	ICD10DA	G009A	Meningitis purulenta UNS	C0085437	Meningitis, Bacterial	narrow		I	NEOMENINGITIS	AESI	I_NEOMENINGITIS_AESI
Neonatal Meningitis	ICD10DA	G009	Bakteriel meningitis UNS	C0085437	Meningitis, Bacterial	narrow		I	NEOMENINGITIS	AESI	I_NEOMENINGITIS_AESI
Neonatal Meningitis	ICD10DA	G021D	Meningitis ved mykose klassificeret andetsteds	C0085438	Meningitis, Fungal	narrow		I	NEOMENINGITIS	AESI	I_NEOMENINGITIS_AESI
Neonatal Meningitis	ICD10DA	G021C	Meningitis, cryptococcosis	C0085438	Meningitis, Fungal	narrow		I	NEOMENINGITIS	AESI	I_NEOMENINGITIS_AESI
Neonatal Meningitis	ICD10DA	G021B	Meningitis, coccidioidomykosis	C0085438	Meningitis, Fungal	narrow		I	NEOMENINGITIS	AESI	I_NEOMENINGITIS_AESI
Neonatal Meningitis	ICD10DA	G021A	Meningitis, candida	C0085438	Meningitis, Fungal	narrow		I	NEOMENINGITIS	AESI	I_NEOMENINGITIS_AESI
Neonatal Meningitis	ICD10DA	G021	Meningitis ved mykose klassificeret andetsteds	C0085438	Meningitis, Fungal	narrow		I	NEOMENINGITIS	AESI	I_NEOMENINGITIS_AESI
Neonatal Meningitis	ICD10DA	B003	Meningitis forårsaget af Herpes simplex-virus	C0153045	Herpes simplex meningitis	narrow		I	NEOMENINGITIS	AESI	I_NEOMENINGITIS_AESI
Neonatal Meningitis	ICD10DA	G030	Ikke-infektiøs meningitis	C0154651	Non-pyogenic meningitis	narrow		I	NEOMENINGITIS	AESI	I_NEOMENINGITIS_AESI
Neonatal Meningitis	MEDCODEID	18244018	Herpes zoster with meningitis	C0700503	Herpes zoster meningitis	narrow		I	NEOMENINGITIS	AESI	I_NEOMENINGITIS_AESI
Neonatal Meningitis	MEDCODEID	2666881000006119	Varicella-zoster meningitis	C0700503	Herpes zoster meningitis	narrow		I	NEOMENINGITIS	AESI	I_NEOMENINGITIS_AESI
Neonatal Meningitis	MEDCODEID	706441000006117	Herpes zoster with meningitis	C0700503	Herpes zoster meningitis	narrow		I	NEOMENINGITIS	AESI	I_NEOMENINGITIS_AESI
Neonatal Meningitis	MEDCODEID	1219078018	Varicella meningitis	C0700503	Herpes zoster meningitis	narrow		I	NEOMENINGITIS	AESI	I_NEOMENINGITIS_AESI
Neonatal Meningitis	MEDCODEID	1219080012	Herpes zoster meningitis	C0700503	Herpes zoster meningitis	narrow		I	NEOMENINGITIS	AESI	I_NEOMENINGITIS_AESI
Neonatal Meningitis	MEDCODEID	59684010	Tuberculoma of meninges	C0152661	Tuberculoma of meninges	narrow		I	NEOMENINGITIS	AESI	I_NEOMENINGITIS_AESI
Neonatal Meningitis	MEDCODEID	296811015	ECHO viral meningitis	C0338388	Meningitis caused by echovirus	narrow		I	NEOMENINGITIS	AESI	I_NEOMENINGITIS_AESI
Neonatal Meningitis	MEDCODEID	4767851000006114	Echovirus meningitis	C0338388	Meningitis caused by echovirus	narrow		I	NEOMENINGITIS	AESI	I_NEOMENINGITIS_AESI
Neonatal Meningitis	MEDCODEID	296810019	Meningitis due to ECHO virus	C0338388	Meningitis caused by echovirus	narrow		I	NEOMENINGITIS	AESI	I_NEOMENINGITIS_AESI
Neonatal Meningitis	MEDCODEID	1221160010	Meningitis due to gonococcus	C0153225	Gonococcal meningitis	narrow		I	NEOMENINGITIS	AESI	I_NEOMENINGITIS_AESI
Neonatal Meningitis	MEDCODEID	1300012	Gonococcal meningitis	C0153225	Gonococcal meningitis	narrow		I	NEOMENINGITIS	AESI	I_NEOMENINGITIS_AESI
Neonatal Meningitis	MEDCODEID	296794019	Meningitis due to Friedlander bacillus	C0393434	Meningitis caused by Friedlander bacillus	narrow		I	NEOMENINGITIS	AESI	I_NEOMENINGITIS_AESI
Neonatal Meningitis	MEDCODEID	2475581014	Klebsiella meningitis	C0393434	Meningitis caused by Friedlander bacillus	narrow		I	NEOMENINGITIS	AESI	I_NEOMENINGITIS_AESI
Neonatal Meningitis	MEDCODEID	2475582019	Meningitis due to klebsiella pneumoniae	C0393434	Meningitis caused by Friedlander bacillus	narrow		I	NEOMENINGITIS	AESI	I_NEOMENINGITIS_AESI
Neonatal Meningitis	MEDCODEID	794781000006112	Friedlander meningitis	C0393434	Meningitis caused by Friedlander bacillus	narrow		I	NEOMENINGITIS	AESI	I_NEOMENINGITIS_AESI
Neonatal Meningitis	MEDCODEID	5004041000006119	Coxsackie B viral meningitis	C0338387	Meningitis caused by coxsackievirus B virus	narrow		I	NEOMENINGITIS	AESI	I_NEOMENINGITIS_AESI
Neonatal Meningitis	MEDCODEID	286771017	Measles complicated by meningitis	C0348980	Meningitis caused by Measles morbillivirus	narrow		I	NEOMENINGITIS	AESI	I_NEOMENINGITIS_AESI
Neonatal Meningitis	MEDCODEID	296784012	Meningitis due to typhoid fever	C0338392	Meningitis due to typhoid fever	narrow		I	NEOMENINGITIS	AESI	I_NEOMENINGITIS_AESI
Neonatal Meningitis	MEDCODEID	296786014	Meningitis due to actinomycosis	C0338393	Actinomycotic meningitis	narrow		I	NEOMENINGITIS	AESI	I_NEOMENINGITIS_AESI
Neonatal Meningitis	MEDCODEID	706381000006119	Meningitis due to escherichia coli	C0338395	Meningitis, Escherichia coli	narrow		I	NEOMENINGITIS	AESI	I_NEOMENINGITIS_AESI
Neonatal Meningitis	MEDCODEID	296792015	Escherichia coli meningitis	C0338395	Meningitis, Escherichia coli	narrow		I	NEOMENINGITIS	AESI	I_NEOMENINGITIS_AESI
Neonatal Meningitis	MEDCODEID	296793013	Meningitis due to Escherichia coli	C0338395	Meningitis, Escherichia coli	narrow		I	NEOMENINGITIS	AESI	I_NEOMENINGITIS_AESI
Neonatal Meningitis	MEDCODEID	2952501000006119	EM - Enteroviral meningitis	C0276430	Meningitis caused by Enterovirus	narrow		I	NEOMENINGITIS	AESI	I_NEOMENINGITIS_AESI
Neonatal Meningitis	MEDCODEID	47196018	Enterovirus meningitis	C0276430	Meningitis caused by Enterovirus	narrow		I	NEOMENINGITIS	AESI	I_NEOMENINGITIS_AESI
Neonatal Meningitis	MEDCODEID	1225816018	Meningitis due to enterovirus	C0276430	Meningitis caused by Enterovirus	narrow		I	NEOMENINGITIS	AESI	I_NEOMENINGITIS_AESI
Neonatal Meningitis	MEDCODEID	599251000006111	Coxsackie meningitis	C0276431	Coxsackie meningitis	narrow		I	NEOMENINGITIS	AESI	I_NEOMENINGITIS_AESI
Neonatal Meningitis	MEDCODEID	1219700015	Meningitis due to coxsackie virus	C0276431	Coxsackie meningitis	narrow		I	NEOMENINGITIS	AESI	I_NEOMENINGITIS_AESI
Neonatal Meningitis	MEDCODEID	16921016	Herpetic meningoencephalitis	C0019385	Herpetic meningoencephalitis	narrow		I	NEOMENINGITIS	AESI	I_NEOMENINGITIS_AESI
Neonatal Meningitis	MEDCODEID	64723010	Tuberculosis of spinal meninges	C0275906	Tuberculosis of spinal meninges	narrow		I	NEOMENINGITIS	AESI	I_NEOMENINGITIS_AESI
Neonatal Meningitis	MEDCODEID	20174015	Tuberculous leptomeningitis	C0275907	Tuberculous leptomeningitis	narrow		I	NEOMENINGITIS	AESI	I_NEOMENINGITIS_AESI
Neonatal Meningitis	MEDCODEID	7306891000006110	Bacterial meningoencephalitis	C0920250	Bacterial meningoencephalitis	narrow		I	NEOMENINGITIS	AESI	I_NEOMENINGITIS_AESI
Neonatal Meningitis	MEDCODEID	149683011	Tuberculosis of cerebral meninges	C0275905	Tuberculosis of cerebral meninges	narrow		I	NEOMENINGITIS	AESI	I_NEOMENINGITIS_AESI
Neonatal Meningitis	MEDCODEID	7050911000006119	Meningitis with gram negative bacteria	C0854215	Bacterial meningitis caused by Gram-negative bacteria	narrow		I	NEOMENINGITIS	AESI	I_NEOMENINGITIS_AESI
Neonatal Meningitis	MEDCODEID	1219698012	Meningitis due to adenovirus	C0276160	Adenoviral meningitis (disorder)	narrow		I	NEOMENINGITIS	AESI	I_NEOMENINGITIS_AESI
Neonatal Meningitis	MEDCODEID	461261000006116	Adenovirus meningitis	C0276160	Adenoviral meningitis (disorder)	narrow		I	NEOMENINGITIS	AESI	I_NEOMENINGITIS_AESI
Neonatal Meningitis	MEDCODEID	179022010	Adenoviral meningitis	C0276160	Adenoviral meningitis (disorder)	narrow		I	NEOMENINGITIS	AESI	I_NEOMENINGITIS_AESI
Neonatal Meningitis	MEDCODEID	296779018	Meningococcal meningitis	C0007813	Cerebrospinal meningitis	narrow		I	NEOMENINGITIS	AESI	I_NEOMENINGITIS_AESI
Neonatal Meningitis	MEDCODEID	710941000006112	Meningitis - meningococcal	C0007813	Cerebrospinal meningitis	narrow		I	NEOMENINGITIS	AESI	I_NEOMENINGITIS_AESI
Neonatal Meningitis	MEDCODEID	20946014	Staphylococcal meningitis	C0154640	Staphylococcal meningitis	narrow		I	NEOMENINGITIS	AESI	I_NEOMENINGITIS_AESI
Neonatal Meningitis	MEDCODEID	1777697019	Lymphocytic choriomeningitis	C0024266	Lymphocytic Choriomeningitis	narrow		I	NEOMENINGITIS	AESI	I_NEOMENINGITIS_AESI
Neonatal Meningitis	MEDCODEID	699471000006112	Lymphocytic choriomeningitis	C0024266	Lymphocytic Choriomeningitis	narrow		I	NEOMENINGITIS	AESI	I_NEOMENINGITIS_AESI
Neonatal Meningitis	MEDCODEID	5591001000006118	Lymphocytic meningoencephalitis	C0024266	Lymphocytic Choriomeningitis	narrow		I	NEOMENINGITIS	AESI	I_NEOMENINGITIS_AESI
Neonatal Meningitis	MEDCODEID	706481000006111	Meningitis due to lymphocytic choriomeningitis virus	C0024266	Lymphocytic Choriomeningitis	narrow		I	NEOMENINGITIS	AESI	I_NEOMENINGITIS_AESI
Neonatal Meningitis	MEDCODEID	5580401000006119	Lymphocytic meningitis	C0024266	Lymphocytic Choriomeningitis	narrow		I	NEOMENINGITIS	AESI	I_NEOMENINGITIS_AESI
Neonatal Meningitis	MEDCODEID	7767019	Streptococcal meningitis	C0154639	Streptococcal meningitis	narrow		I	NEOMENINGITIS	AESI	I_NEOMENINGITIS_AESI
Neonatal Meningitis	MEDCODEID	710951000006114	Meningitis - tuberculous	C0041318	Tuberculosis, Meningeal	narrow		I	NEOMENINGITIS	AESI	I_NEOMENINGITIS_AESI
Neonatal Meningitis	MEDCODEID	3449511000006115	Tuberculosis of meninges	C0041318	Tuberculosis, Meningeal	narrow		I	NEOMENINGITIS	AESI	I_NEOMENINGITIS_AESI
Neonatal Meningitis	MEDCODEID	3449541000006116	TBM - Tuberculous meningitis	C0041318	Tuberculosis, Meningeal	narrow		I	NEOMENINGITIS	AESI	I_NEOMENINGITIS_AESI
Neonatal Meningitis	MEDCODEID	286260017	Tuberculous meningitis NOS	C0041318	Tuberculosis, Meningeal	narrow		I	NEOMENINGITIS	AESI	I_NEOMENINGITIS_AESI
Neonatal Meningitis	MEDCODEID	3449531000006114	TB - Tuberculous meningitis	C0041318	Tuberculosis, Meningeal	narrow		I	NEOMENINGITIS	AESI	I_NEOMENINGITIS_AESI
Neonatal Meningitis	MEDCODEID	97107015	Tuberculous meningitis	C0041318	Tuberculosis, Meningeal	narrow		I	NEOMENINGITIS	AESI	I_NEOMENINGITIS_AESI
Neonatal Meningitis	MEDCODEID	286340011	Plague meningitis	C0524687	Meningeal Plague	narrow		I	NEOMENINGITIS	AESI	I_NEOMENINGITIS_AESI
Neonatal Meningitis	MEDCODEID	128872018	Salmonella meningitis	C0152488	Salmonella meningitis	narrow		I	NEOMENINGITIS	AESI	I_NEOMENINGITIS_AESI
Neonatal Meningitis	MEDCODEID	1234139012	Meningitis due to salmonella	C0152488	Salmonella meningitis	narrow		I	NEOMENINGITIS	AESI	I_NEOMENINGITIS_AESI
Neonatal Meningitis	MEDCODEID	299289019	[X]Meningitis in viral diseases classified elsewhere	C0025297	Viral meningitis	narrow		I	NEOMENINGITIS	AESI	I_NEOMENINGITIS_AESI
Neonatal Meningitis	MEDCODEID	706611000006119	Meningitis due to viral organisms EC	C0025297	Viral meningitis	narrow		I	NEOMENINGITIS	AESI	I_NEOMENINGITIS_AESI
Neonatal Meningitis	MEDCODEID	286654012	Other specified viral meningitis	C0025297	Viral meningitis	narrow		I	NEOMENINGITIS	AESI	I_NEOMENINGITIS_AESI
Neonatal Meningitis	MEDCODEID	288129018	Viral meningitis	C0025297	Viral meningitis	narrow		I	NEOMENINGITIS	AESI	I_NEOMENINGITIS_AESI
Neonatal Meningitis	MEDCODEID	288127016	[X]Other viral meningitis	C0025297	Viral meningitis	narrow		I	NEOMENINGITIS	AESI	I_NEOMENINGITIS_AESI
Neonatal Meningitis	MEDCODEID	3445031000006115	Aseptic meningitis, viral	C0025297	Viral meningitis	narrow		I	NEOMENINGITIS	AESI	I_NEOMENINGITIS_AESI
Neonatal Meningitis	MEDCODEID	399389016	Meningitis - viral NOS	C0025297	Viral meningitis	narrow		I	NEOMENINGITIS	AESI	I_NEOMENINGITIS_AESI
Neonatal Meningitis	MEDCODEID	395347018	Viral meningitis NOS	C0025297	Viral meningitis	narrow		I	NEOMENINGITIS	AESI	I_NEOMENINGITIS_AESI
Neonatal Meningitis	MEDCODEID	296815012	Other viral meningitis	C0025297	Viral meningitis	narrow		I	NEOMENINGITIS	AESI	I_NEOMENINGITIS_AESI
Neonatal Meningitis	MEDCODEID	85251019	Pneumococcal meningitis	C0025295	Meningitis, Pneumococcal	narrow		I	NEOMENINGITIS	AESI	I_NEOMENINGITIS_AESI
Neonatal Meningitis	MEDCODEID	443231016	Aseptic meningitis	C0025290	Aseptic Meningitis	narrow		I	NEOMENINGITIS	AESI	I_NEOMENINGITIS_AESI
Neonatal Meningitis	MEDCODEID	455731000006111	Acute aseptic meningitis	C0025290	Aseptic Meningitis	narrow		I	NEOMENINGITIS	AESI	I_NEOMENINGITIS_AESI
Neonatal Meningitis	MEDCODEID	1227542011	Meningitis due to listeriosis	C0025293	Meningitis, Listeria	narrow		I	NEOMENINGITIS	AESI	I_NEOMENINGITIS_AESI
Neonatal Meningitis	MEDCODEID	3008531000006119	Listeria meningitis	C0025293	Meningitis, Listeria	narrow		I	NEOMENINGITIS	AESI	I_NEOMENINGITIS_AESI
Neonatal Meningitis	MEDCODEID	296775012	Haemophilus meningitis	C0025292	Meningitis, Haemophilus	narrow		I	NEOMENINGITIS	AESI	I_NEOMENINGITIS_AESI
Neonatal Meningitis	MEDCODEID	296840017	Dawson's inclusion body encephalitis	C0038522	Subacute Sclerosing Panencephalitis	exclude		I	NEOMENINGITIS	AESI	I_NEOMENINGITIS_AESI
Neonatal Meningitis	MEDCODEID	641041000006119	Encephalitis due to subacute sclerosing panencephalitis	C0038522	Subacute Sclerosing Panencephalitis	narrow		I	NEOMENINGITIS	AESI	I_NEOMENINGITIS_AESI
Neonatal Meningitis	MEDCODEID	296838010	Subacute sclerosing panencephalitis	C0038522	Subacute Sclerosing Panencephalitis	narrow		I	NEOMENINGITIS	AESI	I_NEOMENINGITIS_AESI
Neonatal Meningitis	MEDCODEID	296780015	Meningitis in other bacterial disease classified elsewhere	C0085437	Meningitis, Bacterial	narrow		I	NEOMENINGITIS	AESI	I_NEOMENINGITIS_AESI
Neonatal Meningitis	MEDCODEID	296789019	Other specified bacterial meningitis	C0085437	Meningitis, Bacterial	narrow		I	NEOMENINGITIS	AESI	I_NEOMENINGITIS_AESI
Neonatal Meningitis	MEDCODEID	296802015	Other specified bacterial meningitis NOS	C0085437	Meningitis, Bacterial	narrow		I	NEOMENINGITIS	AESI	I_NEOMENINGITIS_AESI
Neonatal Meningitis	MEDCODEID	296803013	Bacterial meningitis NOS	C0085437	Meningitis, Bacterial	narrow		I	NEOMENINGITIS	AESI	I_NEOMENINGITIS_AESI
Neonatal Meningitis	MEDCODEID	299288010	[X]Other bacterial meningitis	C0085437	Meningitis, Bacterial	narrow		I	NEOMENINGITIS	AESI	I_NEOMENINGITIS_AESI
Neonatal Meningitis	MEDCODEID	158829010	Bacterial meningitis	C0085437	Meningitis, Bacterial	narrow		I	NEOMENINGITIS	AESI	I_NEOMENINGITIS_AESI
Neonatal Meningitis	MEDCODEID	4063771000006117	BM - Bacterial meningitis	C0085437	Meningitis, Bacterial	narrow		I	NEOMENINGITIS	AESI	I_NEOMENINGITIS_AESI
Neonatal Meningitis	MEDCODEID	296788010	Unspecified meningitis in bacterial disease EC	C0085437	Meningitis, Bacterial	narrow		I	NEOMENINGITIS	AESI	I_NEOMENINGITIS_AESI
Neonatal Meningitis	MEDCODEID	299290011	[X]Meningitis in mycoses classified elsewhere	C0085438	Meningitis, Fungal	narrow		I	NEOMENINGITIS	AESI	I_NEOMENINGITIS_AESI
Neonatal Meningitis	MEDCODEID	296807014	Fungal meningitis	C0085438	Meningitis, Fungal	narrow		I	NEOMENINGITIS	AESI	I_NEOMENINGITIS_AESI
Neonatal Meningitis	MEDCODEID	706411000006116	Meningitis due to fungal organisms	C0085438	Meningitis, Fungal	narrow		I	NEOMENINGITIS	AESI	I_NEOMENINGITIS_AESI
Neonatal Meningitis	MEDCODEID	822051000006117	Herpes simplex meningitis	C0153045	Herpes simplex meningitis	narrow		I	NEOMENINGITIS	AESI	I_NEOMENINGITIS_AESI
Neonatal Meningitis	MEDCODEID	1223061016	Meningitis due to herpes simplex virus	C0153045	Herpes simplex meningitis	narrow		I	NEOMENINGITIS	AESI	I_NEOMENINGITIS_AESI
Neonatal Meningitis	MEDCODEID	2871521000006111	Herpesviral meningitis	C0153045	Herpes simplex meningitis	narrow		I	NEOMENINGITIS	AESI	I_NEOMENINGITIS_AESI
Neonatal Meningitis	MEDCODEID	39094012	Herpes simplex meningitis	C0153045	Herpes simplex meningitis	narrow		I	NEOMENINGITIS	AESI	I_NEOMENINGITIS_AESI
Neonatal Meningitis	MEDCODEID	585841000006112	Non-pyogenic meningitis	C0154651	Non-pyogenic meningitis	narrow		I	NEOMENINGITIS	AESI	I_NEOMENINGITIS_AESI
Neonatal Meningitis	ICD9CM	053.0	Herpes zoster with meningitis	C0700503	Herpes zoster meningitis	narrow		I	NEOMENINGITIS	AESI	I_NEOMENINGITIS_AESI
Neonatal Meningitis	ICD9CM	013.11	Tuberculoma of meninges, bacteriological or histological examination not done	C0152662	Tuberculoma of meninges, bacteriological or histological examination not done	narrow		I	NEOMENINGITIS	AESI	I_NEOMENINGITIS_AESI
Neonatal Meningitis	ICD9CM	013.10	Tuberculoma of meninges, unspecified	C0152661	Tuberculoma of meninges	narrow		I	NEOMENINGITIS	AESI	I_NEOMENINGITIS_AESI
Neonatal Meningitis	ICD9CM	013.1	Tuberculoma of meninges	C0152661	Tuberculoma of meninges	narrow		I	NEOMENINGITIS	AESI	I_NEOMENINGITIS_AESI
Neonatal Meningitis	ICD9CM	013.13	Tuberculoma of meninges, tubercle bacilli found (in sputum) by microscopy	C0152664	Tuberculoma of meninges, tubercle bacilli found (in sputum) by microscopy	narrow		I	NEOMENINGITIS	AESI	I_NEOMENINGITIS_AESI
Neonatal Meningitis	ICD9CM	013.12	Tuberculoma of meninges, bacteriological or histological examination unknown (at present)	C0152663	Tuberculoma of meninges, bacteriological or histological examination unknown (at present)	narrow		I	NEOMENINGITIS	AESI	I_NEOMENINGITIS_AESI
Neonatal Meningitis	ICD9CM	013.15	Tuberculoma of meninges, tubercle bacilli not found by bacteriological examination, but tuberculosis confirmed histologically	C0152666	Tuberculoma of meninges, tubercle bacilli not found by bacteriological examination, but tuberculosis confirmed histologically	narrow		I	NEOMENINGITIS	AESI	I_NEOMENINGITIS_AESI
Neonatal Meningitis	ICD9CM	013.14	Tuberculoma of meninges, tubercle bacilli not found (in sputum) by microscopy, but found by bacterial culture	C0152665	Tuberculoma of meninges, tubercle bacilli not found (in sputum) by microscopy, but found by bacterial culture	narrow		I	NEOMENINGITIS	AESI	I_NEOMENINGITIS_AESI
Neonatal Meningitis	ICD9CM	013.16	Tuberculoma of meninges, tubercle bacilli not found by bacteriological or histological examination, but tuberculosis confirmed by other methods [inoculation of animals]	C0152667	Tuberculoma of meninges, tubercle bacilli not found by bacteriological or histological examination, but tuberculosis confirmed by other methods [inoculation of animals]	narrow		I	NEOMENINGITIS	AESI	I_NEOMENINGITIS_AESI
Neonatal Meningitis	ICD9CM	013.06	Tuberculous meningitis, tubercle bacilli not found by bacteriological or histological examination, but tuberculosis confirmed by other methods [inoculation of animals]	C0152660	Tuberculous meningitis, tubercle bacilli not found by bacteriological or histological examination, but tuberculosis confirmed by other methods [inoculation of animals]	narrow		I	NEOMENINGITIS	AESI	I_NEOMENINGITIS_AESI
Neonatal Meningitis	ICD9CM	013.05	Tuberculous meningitis, tubercle bacilli not found by bacteriological examination, but tuberculosis confirmed histologically	C0152659	Tuberculous meningitis, tubercle bacilli not found by bacteriological examination, but tuberculosis confirmed histologically	narrow		I	NEOMENINGITIS	AESI	I_NEOMENINGITIS_AESI
Neonatal Meningitis	ICD9CM	013.04	Tuberculous meningitis, tubercle bacilli not found (in sputum) by microscopy, but found by bacterial culture	C0152658	Tuberculous meningitis, tubercle bacilli not found (in sputum) by microscopy, but found by bacterial culture	narrow		I	NEOMENINGITIS	AESI	I_NEOMENINGITIS_AESI
Neonatal Meningitis	ICD9CM	047.1	Meningitis due to echo virus	C0338388	Meningitis caused by echovirus	narrow		I	NEOMENINGITIS	AESI	I_NEOMENINGITIS_AESI
Neonatal Meningitis	ICD9CM	098.82	Gonococcal meningitis	C0153225	Gonococcal meningitis	narrow		I	NEOMENINGITIS	AESI	I_NEOMENINGITIS_AESI
Neonatal Meningitis	ICD9CM	013.01	Tuberculous meningitis, bacteriological or histological examination not done	C0152655	Tuberculous meningitis, bacteriological or histological examination not done	narrow		I	NEOMENINGITIS	AESI	I_NEOMENINGITIS_AESI
Neonatal Meningitis	ICD9CM	013.03	Tuberculous meningitis, tubercle bacilli found (in sputum) by microscopy	C0152657	Tuberculous meningitis, tubercle bacilli found (in sputum) by microscopy	narrow		I	NEOMENINGITIS	AESI	I_NEOMENINGITIS_AESI
Neonatal Meningitis	ICD9CM	013.02	Tuberculous meningitis, bacteriological or histological examination unknown (at present)	C0152656	Tuberculous meningitis, bacteriological or histological examination unknown (at present)	narrow		I	NEOMENINGITIS	AESI	I_NEOMENINGITIS_AESI
Neonatal Meningitis	ICD9CM	047	Meningitis due to enterovirus	C0276430	Meningitis caused by Enterovirus	narrow		I	NEOMENINGITIS	AESI	I_NEOMENINGITIS_AESI
Neonatal Meningitis	ICD9CM	047.0	Meningitis due to coxsackie virus	C0276431	Coxsackie meningitis	narrow		I	NEOMENINGITIS	AESI	I_NEOMENINGITIS_AESI
Neonatal Meningitis	ICD9CM	054.3	Herpetic meningoencephalitis	C0019385	Herpetic meningoencephalitis	narrow		I	NEOMENINGITIS	AESI	I_NEOMENINGITIS_AESI
Neonatal Meningitis	ICD9CM	320.7	Meningitis in other bacterial diseases classified elsewhere	C0154641	Meningitis in other bacterial diseases classified elsewhere	narrow		I	NEOMENINGITIS	AESI	I_NEOMENINGITIS_AESI
Neonatal Meningitis	ICD9CM	320.89	Meningitis due to other specified bacteria	C0154642	Meningitis due to other specified bacteria	narrow		I	NEOMENINGITIS	AESI	I_NEOMENINGITIS_AESI
Neonatal Meningitis	ICD9CM	320.8	Meningitis due to other specified bacteria	C0154642	Meningitis due to other specified bacteria	narrow		I	NEOMENINGITIS	AESI	I_NEOMENINGITIS_AESI
Neonatal Meningitis	ICD9CM	320.3	Staphylococcal meningitis	C0154640	Staphylococcal meningitis	narrow		I	NEOMENINGITIS	AESI	I_NEOMENINGITIS_AESI
Neonatal Meningitis	ICD9CM	320.2	Streptococcal meningitis	C0154639	Streptococcal meningitis	narrow		I	NEOMENINGITIS	AESI	I_NEOMENINGITIS_AESI
Neonatal Meningitis	ICD9CM	013.00	Tuberculous meningitis, unspecified	C0041318	Tuberculosis, Meningeal	narrow		I	NEOMENINGITIS	AESI	I_NEOMENINGITIS_AESI
Neonatal Meningitis	ICD9CM	013.0	Tuberculous meningitis	C0041318	Tuberculosis, Meningeal	narrow		I	NEOMENINGITIS	AESI	I_NEOMENINGITIS_AESI
Neonatal Meningitis	ICD9CM	047.8	Other specified viral meningitis	C0029843	Other specified viral meningitis	narrow		I	NEOMENINGITIS	AESI	I_NEOMENINGITIS_AESI
Neonatal Meningitis	ICD9CM	003.21	Salmonella meningitis	C0152488	Salmonella meningitis	narrow		I	NEOMENINGITIS	AESI	I_NEOMENINGITIS_AESI
Neonatal Meningitis	ICD9CM	047.9	Unspecified viral meningitis	C0025297	Viral meningitis	narrow		I	NEOMENINGITIS	AESI	I_NEOMENINGITIS_AESI
Neonatal Meningitis	ICD9CM	320.1	Pneumococcal meningitis	C0025295	Meningitis, Pneumococcal	narrow		I	NEOMENINGITIS	AESI	I_NEOMENINGITIS_AESI
Neonatal Meningitis	ICD9CM	036.0	Meningococcal meningitis	C0025294	Meningococcal meningitis	narrow		I	NEOMENINGITIS	AESI	I_NEOMENINGITIS_AESI
Neonatal Meningitis	ICD9CM	320.0	Hemophilus meningitis	C0025292	Meningitis, Haemophilus	narrow		I	NEOMENINGITIS	AESI	I_NEOMENINGITIS_AESI
Neonatal Meningitis	ICD9CM	046.2	Subacute sclerosing panencephalitis	C0038522	Subacute Sclerosing Panencephalitis	narrow		I	NEOMENINGITIS	AESI	I_NEOMENINGITIS_AESI
Neonatal Meningitis	ICD9CM	320	Bacterial meningitis	C0085437	Meningitis, Bacterial	narrow		I	NEOMENINGITIS	AESI	I_NEOMENINGITIS_AESI
Neonatal Meningitis	ICD9CM	320.9	Meningitis due to unspecified bacterium	C0085437	Meningitis, Bacterial	narrow		I	NEOMENINGITIS	AESI	I_NEOMENINGITIS_AESI
Neonatal Meningitis	ICD9CM	320.81	Anaerobic meningitis	C0375197	Anaerobic meningitis	narrow		I	NEOMENINGITIS	AESI	I_NEOMENINGITIS_AESI
Neonatal Meningitis	ICD9CM	320.82	Meningitis due to gram-negative bacteria, not elsewhere classified	C0375198	Meningitis due to gram-negative bacteria, NEC in ICD9CM	narrow		I	NEOMENINGITIS	AESI	I_NEOMENINGITIS_AESI
Neonatal Meningitis	ICD9CM	054.72	Herpes simplex meningitis	C0153045	Herpes simplex meningitis	narrow		I	NEOMENINGITIS	AESI	I_NEOMENINGITIS_AESI
Neonatal Meningitis	ICD9CM	322.0	Nonpyogenic meningitis	C0154651	Non-pyogenic meningitis	narrow		I	NEOMENINGITIS	AESI	I_NEOMENINGITIS_AESI
Neonatal Meningitis	SCTSPA	10491005	meningitis causa por alfa herpesvirus humano 3	C0700503	Herpes zoster meningitis	narrow		I	NEOMENINGITIS	AESI	I_NEOMENINGITIS_AESI
Neonatal Meningitis	SCTSPA	192650000	meningitis causada por Bordetella pertussis	C0393429	Meningitis caused by Bordetella pertussis	narrow		I	NEOMENINGITIS	AESI	I_NEOMENINGITIS_AESI
Neonatal Meningitis	SCTSPA	35786001	tuberculoma de meninges	C0152661	Tuberculoma of meninges	narrow		I	NEOMENINGITIS	AESI	I_NEOMENINGITIS_AESI
Neonatal Meningitis	SCTSPA	186956008	meningitis leptospirósica	C0153232	Leptospiral meningitis	narrow		I	NEOMENINGITIS	AESI	I_NEOMENINGITIS_AESI
Neonatal Meningitis	SCTSPA	192671005	otra meningitis viral	C0348172	Other viral meningitis	narrow		I	NEOMENINGITIS	AESI	I_NEOMENINGITIS_AESI
Neonatal Meningitis	SCTSPA	187401009	[X]otra meningitis viral	C0348172	Other viral meningitis	narrow		I	NEOMENINGITIS	AESI	I_NEOMENINGITIS_AESI
Neonatal Meningitis	SCTSPA	68863007	meningitis sifilítica aguda	C0275839	Acute syphilitic meningitis	narrow		I	NEOMENINGITIS	AESI	I_NEOMENINGITIS_AESI
Neonatal Meningitis	SCTSPA	721792003	meningitis causada por Mucorales	C4303114	Meningitis caused by Mucorales	narrow		I	NEOMENINGITIS	AESI	I_NEOMENINGITIS_AESI
Neonatal Meningitis	SCTSPA	721242003	meningitis causada por Spirochaetes	C4303077	Meningitis caused by Spirochaetes	narrow		I	NEOMENINGITIS	AESI	I_NEOMENINGITIS_AESI
Neonatal Meningitis	SCTSPA	721241005	meningitis causada por bacilo aeróbico gramnegativo	C4303470	Meningitis caused by gram-negative aerobic bacillus	narrow		I	NEOMENINGITIS	AESI	I_NEOMENINGITIS_AESI
Neonatal Meningitis	SCTSPA	721240006	meningitis causada por coco aeróbico gramnegativo	C4303471	Meningitis caused by gram-negative aerobic coccus	narrow		I	NEOMENINGITIS	AESI	I_NEOMENINGITIS_AESI
Neonatal Meningitis	SCTSPA	230144003	meningoencefalitis crónica por ecovirus	C0338389	Chronic echovirus meningoencephalitis	narrow		I	NEOMENINGITIS	AESI	I_NEOMENINGITIS_AESI
Neonatal Meningitis	SCTSPA	192667007	meningitis causada por echovirus	C0338388	Meningitis caused by echovirus	narrow		I	NEOMENINGITIS	AESI	I_NEOMENINGITIS_AESI
Neonatal Meningitis	SCTSPA	24630008	meningoencefalitis por Listeria	C0275683	Meningoencephalitis, Listeria	narrow		I	NEOMENINGITIS	AESI	I_NEOMENINGITIS_AESI
Neonatal Meningitis	SCTSPA	721243008	meningitis causada por Paramyxovirus	C4303469	Meningitis caused by Paramyxovirus	narrow		I	NEOMENINGITIS	AESI	I_NEOMENINGITIS_AESI
Neonatal Meningitis	SCTSPA	698734003	meningitis bacteriana posoperatoria	C3697592	Postoperative bacterial meningitis	narrow		I	NEOMENINGITIS	AESI	I_NEOMENINGITIS_AESI
Neonatal Meningitis	SCTSPA	1163058004	encefalitis por virus de la coriomeningitis linfocítica	C5566804	Lymphocytic choriomeningitis virus encephalitis	exclude		I	NEOMENINGITIS	AESI	I_NEOMENINGITIS_AESI
Neonatal Meningitis	SCTSPA	192654009	meningitis causada por Bacillus pyocyaneus	C0393433	Meningitis caused by bacillus pyocyaneus	narrow		I	NEOMENINGITIS	AESI	I_NEOMENINGITIS_AESI
Neonatal Meningitis	SCTSPA	151004	meningitis gonocócica	C0153225	Gonococcal meningitis	narrow		I	NEOMENINGITIS	AESI	I_NEOMENINGITIS_AESI
Neonatal Meningitis	SCTSPA	192656006	meningitis causada por bacilo de Friedlander	C0393434	Meningitis caused by Friedlander bacillus	narrow		I	NEOMENINGITIS	AESI	I_NEOMENINGITIS_AESI
Neonatal Meningitis	SCTSPA	230148000	meningitis por Staphylococcus aureus	C0393435	Staphylococcus aureus meningitis	narrow		I	NEOMENINGITIS	AESI	I_NEOMENINGITIS_AESI
Neonatal Meningitis	SCTSPA	1163132002	meningitis por bacilo aerobio grampositivo	C5566922	Meningitis caused by Gram positive aerobic rod	narrow		I	NEOMENINGITIS	AESI	I_NEOMENINGITIS_AESI
Neonatal Meningitis	SCTSPA	230149008	meningitis por Staphylococcus epidermidis	C0393436	Staphylococcus epidermidis meningitis	narrow		I	NEOMENINGITIS	AESI	I_NEOMENINGITIS_AESI
Neonatal Meningitis	SCTSPA	230143009	meningitis causada por virus Coxsackie humano B	C0338387	Meningitis caused by coxsackievirus B virus	narrow		I	NEOMENINGITIS	AESI	I_NEOMENINGITIS_AESI
Neonatal Meningitis	SCTSPA	230142004	meningitis causada por virus Coxsackie humano A	C0338386	Meningitis caused by coxsackievirus A virus	narrow		I	NEOMENINGITIS	AESI	I_NEOMENINGITIS_AESI
Neonatal Meningitis	SCTSPA	1179379002	meningitis por virus del herpes simple 1	C5568268	Herpes simplex virus 1 meningitis	narrow		I	NEOMENINGITIS	AESI	I_NEOMENINGITIS_AESI
Neonatal Meningitis	SCTSPA	1179380004	meningitis por virus herpes simple 2	C5568267	Herpes simplex virus 2 meningitis	narrow		I	NEOMENINGITIS	AESI	I_NEOMENINGITIS_AESI
Neonatal Meningitis	SCTSPA	41454003	meningitis linfocítica benigna crónica	C0277508	Chronic benign lymphocytic meningitis	narrow		I	NEOMENINGITIS	AESI	I_NEOMENINGITIS_AESI
Neonatal Meningitis	SCTSPA	230146001	meningitis postsarampionosa	C0338390	Post measles meningitis	narrow		I	NEOMENINGITIS	AESI	I_NEOMENINGITIS_AESI
Neonatal Meningitis	SCTSPA	194448001	[X]meningitis en otras enfermedades infecciosas y parasitarias especificadas, clasificadas en otra parte	C0477336	Meningitis in other specified infectious and parasitic diseases classified elsewhere	narrow		I	NEOMENINGITIS	AESI	I_NEOMENINGITIS_AESI
Neonatal Meningitis	SCTSPA	194445003	[X]otra meningitis bacteriana	C0477333	Other bacterial meningitis	narrow		I	NEOMENINGITIS	AESI	I_NEOMENINGITIS_AESI
Neonatal Meningitis	SCTSPA	194446002	[X]meningitis en enfermedades virales clasificadas en otra parte	C0477334	Meningitis in viral diseases classified elsewhere	narrow		I	NEOMENINGITIS	AESI	I_NEOMENINGITIS_AESI
Neonatal Meningitis	SCTSPA	409555000	meningitis causada por Coxiella burnetii	C1443894	Meningitis caused by Coxiella burnetii	possible		I	NEOMENINGITIS	AESI	I_NEOMENINGITIS_AESI
Neonatal Meningitis	SCTSPA	186561002	meningitis causada por virus de sarampión	C0348980	Meningitis caused by Measles morbillivirus	narrow		I	NEOMENINGITIS	AESI	I_NEOMENINGITIS_AESI
Neonatal Meningitis	SCTSPA	698641001	meningitis aséptica posoperatoria	C3697300	Postoperative aseptic meningitis	possible		I	NEOMENINGITIS	AESI	I_NEOMENINGITIS_AESI
Neonatal Meningitis	SCTSPA	192647003	meningitis sifilítica secundaria	C0338399	Secondary syphilitic meningitis	narrow		I	NEOMENINGITIS	AESI	I_NEOMENINGITIS_AESI
Neonatal Meningitis	SCTSPA	192648008	meningitis debida a fiebre tifoidea	C0338392	Meningitis due to typhoid fever	narrow		I	NEOMENINGITIS	AESI	I_NEOMENINGITIS_AESI
Neonatal Meningitis	SCTSPA	6267005	meningitis sifilítica congénita	C0153134	Congenital syphilitic meningitis	narrow		I	NEOMENINGITIS	AESI	I_NEOMENINGITIS_AESI
Neonatal Meningitis	SCTSPA	230150008	meningitis en la enfermedad de Lyme	C0338394	Meningitis in Lyme disease	narrow		I	NEOMENINGITIS	AESI	I_NEOMENINGITIS_AESI
Neonatal Meningitis	SCTSPA	45021001	meningitis por Candida	C0153256	Candidal meningitis	narrow		I	NEOMENINGITIS	AESI	I_NEOMENINGITIS_AESI
Neonatal Meningitis	SCTSPA	192649000	meningitis actinomicótica	C0338393	Actinomycotic meningitis	narrow		I	NEOMENINGITIS	AESI	I_NEOMENINGITIS_AESI
Neonatal Meningitis	SCTSPA	302877009	meningitis por Proteus	C0338396	Proteus meningitis	narrow		I	NEOMENINGITIS	AESI	I_NEOMENINGITIS_AESI
Neonatal Meningitis	SCTSPA	192655005	meningitis por Escherichia coli	C0338395	Meningitis, Escherichia coli	narrow		I	NEOMENINGITIS	AESI	I_NEOMENINGITIS_AESI
Neonatal Meningitis	SCTSPA	46303000	meningitis por coccidios	C0153259	Coccidioidal Meningitis	narrow		I	NEOMENINGITIS	AESI	I_NEOMENINGITIS_AESI
Neonatal Meningitis	SCTSPA	230152000	meningitis sifilítica congénita tardía	C0338398	Late congenital syphilitic meningitis	narrow		I	NEOMENINGITIS	AESI	I_NEOMENINGITIS_AESI
Neonatal Meningitis	SCTSPA	192660009	meningitis por Pseudomonas	C0338397	Pseudomonas meningitis	narrow		I	NEOMENINGITIS	AESI	I_NEOMENINGITIS_AESI
Neonatal Meningitis	SCTSPA	131411000119107	meningitis causada por arbovirus	C4039039	Arbovirus meningitis	narrow		I	NEOMENINGITIS	AESI	I_NEOMENINGITIS_AESI
Neonatal Meningitis	SCTSPA	85402004	síndrome meningoeruptivo	C0276427	Meningoeruptive syndrome	narrow		I	NEOMENINGITIS	AESI	I_NEOMENINGITIS_AESI
Neonatal Meningitis	SCTSPA	13225007	meningoencefalitis causada por virus de rubéola	C0276307	Meningoencephalitis caused by Rubella virus	narrow		I	NEOMENINGITIS	AESI	I_NEOMENINGITIS_AESI
Neonatal Meningitis	SCTSPA	44201003	meningitis causada por virus de la parotiditis urliana	C0153092	Meningitis caused by mumps virus	narrow		I	NEOMENINGITIS	AESI	I_NEOMENINGITIS_AESI
Neonatal Meningitis	SCTSPA	5900006	meningitis por Haemophilus influenzae	C0276028	Haemophilus influenzae meningitis	narrow		I	NEOMENINGITIS	AESI	I_NEOMENINGITIS_AESI
Neonatal Meningitis	SCTSPA	28192008	meningitis causada por Enterovirus	C0276430	Meningitis caused by Enterovirus	narrow		I	NEOMENINGITIS	AESI	I_NEOMENINGITIS_AESI
Neonatal Meningitis	SCTSPA	1084801000119107	meningitis causada por Sporothrix schenkii	C3839882	Meningitis caused by Sporothrix schenkii	narrow		I	NEOMENINGITIS	AESI	I_NEOMENINGITIS_AESI
Neonatal Meningitis	SCTSPA	111878007	meningitis causada por virus Coxsackie humano	C0276431	Coxsackie meningitis	narrow		I	NEOMENINGITIS	AESI	I_NEOMENINGITIS_AESI
Neonatal Meningitis	SCTSPA	713625005	meningitis causada por Histoplasma duboisii	C0276674	Meningitis caused by Histoplasma duboisii	narrow		I	NEOMENINGITIS	AESI	I_NEOMENINGITIS_AESI
Neonatal Meningitis	SCTSPA	445198003	meningitis causada por Haemophilus influenzae tipo b	C0917807	Haemophilus influenzae Meningitis Type B	narrow		I	NEOMENINGITIS	AESI	I_NEOMENINGITIS_AESI
Neonatal Meningitis	SCTSPA	713624009	meningitis causada por Histoplasma capsulatum	C4075878	Meningitis caused by Histoplasma capsulatum	narrow		I	NEOMENINGITIS	AESI	I_NEOMENINGITIS_AESI
Neonatal Meningitis	SCTSPA	192659004	meningitis por Morganella morganii	C0589627	Morganella morganii meningitis	narrow		I	NEOMENINGITIS	AESI	I_NEOMENINGITIS_AESI
Neonatal Meningitis	SCTSPA	420585007	meningitis causada por Klebsiella aerogenes	C1719906	Meningitis caused by Klebsiella aerogenes	narrow		I	NEOMENINGITIS	AESI	I_NEOMENINGITIS_AESI
Neonatal Meningitis	SCTSPA	9678009	meningoencefalitis causada por virus de herpes simple humano	C0019385	Herpetic meningoencephalitis	narrow		I	NEOMENINGITIS	AESI	I_NEOMENINGITIS_AESI
Neonatal Meningitis	SCTSPA	38115001	tuberculosis de las meninges espinales	C0275906	Tuberculosis of spinal meninges	narrow		I	NEOMENINGITIS	AESI	I_NEOMENINGITIS_AESI
Neonatal Meningitis	SCTSPA	11676005	leptomeningitis tuberculosa	C0275907	Tuberculous leptomeningitis	narrow		I	NEOMENINGITIS	AESI	I_NEOMENINGITIS_AESI
Neonatal Meningitis	SCTSPA	31112008	meningoencefalitis tuberculosa	C0275908	Tuberculous meningoencephalitis	narrow		I	NEOMENINGITIS	AESI	I_NEOMENINGITIS_AESI
Neonatal Meningitis	SCTSPA	445359003	meningoencefalitis bacteriana	C0920250	Bacterial meningoencephalitis	narrow		I	NEOMENINGITIS	AESI	I_NEOMENINGITIS_AESI
Neonatal Meningitis	SCTSPA	1163470008	meningitis por Arenavirus	C5567350	Arenavirus meningitis	narrow		I	NEOMENINGITIS	AESI	I_NEOMENINGITIS_AESI
Neonatal Meningitis	SCTSPA	90302003	tuberculosis de las meninges cerebrales	C0275905	Tuberculosis of cerebral meninges	narrow		I	NEOMENINGITIS	AESI	I_NEOMENINGITIS_AESI
Neonatal Meningitis	SCTSPA	40099009	meningoencefalitis causada por virus de parotiditis urliana	C0276316	Mumps meningoencephalitis	narrow		I	NEOMENINGITIS	AESI	I_NEOMENINGITIS_AESI
Neonatal Meningitis	SCTSPA	447253004	aracnoiditis tuberculosa	C2959468	Tuberculous arachnoiditis	narrow		I	NEOMENINGITIS	AESI	I_NEOMENINGITIS_AESI
Neonatal Meningitis	SCTSPA	186863009	meningitis sifilítica secundaria aguda	C0851315	Acute secondary syphilitic meningitis	narrow		I	NEOMENINGITIS	AESI	I_NEOMENINGITIS_AESI
Neonatal Meningitis	SCTSPA	82547005	meningoencefalitis adenoviral aguda	C0276159	Acute adenoviral meningoencephalitis	narrow		I	NEOMENINGITIS	AESI	I_NEOMENINGITIS_AESI
Neonatal Meningitis	SCTSPA	425887005	meningitis bacteriana causada por bacterias gramnegativas	C0854215	Bacterial meningitis caused by Gram-negative bacteria	narrow		I	NEOMENINGITIS	AESI	I_NEOMENINGITIS_AESI
Neonatal Meningitis	SCTSPA	445059005	meningitis causada por bacterias anaeróbicas	C0854214	Meningitis caused by anaerobic bacteria	narrow		I	NEOMENINGITIS	AESI	I_NEOMENINGITIS_AESI
Neonatal Meningitis	SCTSPA	192645006	meningitis en otra enfermedad bacteriana clasificada en otra parte	C0154641	Meningitis in other bacterial diseases classified elsewhere	narrow		I	NEOMENINGITIS	AESI	I_NEOMENINGITIS_AESI
Neonatal Meningitis	SCTSPA	721773000	meningitis causada por virus de la rubéola	C2900504	Meningitis caused by Rubella virus	narrow		I	NEOMENINGITIS	AESI	I_NEOMENINGITIS_AESI
Neonatal Meningitis	SCTSPA	1092351000119107	meningitis causada virus de la rubéola	C2900504	Meningitis caused by Rubella virus	narrow		I	NEOMENINGITIS	AESI	I_NEOMENINGITIS_AESI
Neonatal Meningitis	SCTSPA	192652008	otra meningitis bacteriana especificada	C0154642	Meningitis due to other specified bacteria	narrow		I	NEOMENINGITIS	AESI	I_NEOMENINGITIS_AESI
Neonatal Meningitis	SCTSPA	192661008	otra meningiti bacteriana especificada, SAI	C0154642	Meningitis due to other specified bacteria	narrow		I	NEOMENINGITIS	AESI	I_NEOMENINGITIS_AESI
Neonatal Meningitis	SCTSPA	111850006	meningitis adenoviral	C0276160	Adenoviral meningitis (disorder)	narrow		I	NEOMENINGITIS	AESI	I_NEOMENINGITIS_AESI
Neonatal Meningitis	SCTSPA	1163468004	meningitis por virus Lassa	C5567126	Lassa virus meningitis	narrow		I	NEOMENINGITIS	AESI	I_NEOMENINGITIS_AESI
Neonatal Meningitis	SCTSPA	1163118004	infección congénita por virus de la coriomeningitis linfocítica	C5566830	Congenital infection caused by Lymphocytic choriomeningitis virus	narrow		I	NEOMENINGITIS	AESI	I_NEOMENINGITIS_AESI
Neonatal Meningitis	SCTSPA	1163469007	meningitis por virus Machupo	C5567127	Machupo virus meningitis	narrow		I	NEOMENINGITIS	AESI	I_NEOMENINGITIS_AESI
Neonatal Meningitis	SCTSPA	1163471007	meningitis por virus Junín	C5567128	Junin virus meningitis	narrow		I	NEOMENINGITIS	AESI	I_NEOMENINGITIS_AESI
Neonatal Meningitis	SCTSPA	28476005	meningitis epidémica	C0007813	Cerebrospinal meningitis	narrow		I	NEOMENINGITIS	AESI	I_NEOMENINGITIS_AESI
Neonatal Meningitis	SCTSPA	12166008	meningitis estafilocócica	C0154640	Staphylococcal meningitis	narrow		I	NEOMENINGITIS	AESI	I_NEOMENINGITIS_AESI
Neonatal Meningitis	SCTSPA	18311006	meningitis aséptica causada por fármaco	C0520703	Aseptic meningitis caused by drug	possible		I	NEOMENINGITIS	AESI	I_NEOMENINGITIS_AESI
Neonatal Meningitis	SCTSPA	276817007	meningoencefalitis linfocítica	C0024266	Lymphocytic Choriomeningitis	narrow		I	NEOMENINGITIS	AESI	I_NEOMENINGITIS_AESI
Neonatal Meningitis	SCTSPA	276064006	meningitis linfocítica	C0024266	Lymphocytic Choriomeningitis	narrow		I	NEOMENINGITIS	AESI	I_NEOMENINGITIS_AESI
Neonatal Meningitis	SCTSPA	186495001	coriomeningitis linfocítica	C0024266	Lymphocytic Choriomeningitis	narrow		I	NEOMENINGITIS	AESI	I_NEOMENINGITIS_AESI
Neonatal Meningitis	SCTSPA	38666007	coriomeningitis linfocítica	C0024266	Lymphocytic Choriomeningitis	narrow		I	NEOMENINGITIS	AESI	I_NEOMENINGITIS_AESI
Neonatal Meningitis	SCTSPA	398136003	meningitis causada por virus de coriomeningitis linfocítica	C0024266	Lymphocytic Choriomeningitis	narrow		I	NEOMENINGITIS	AESI	I_NEOMENINGITIS_AESI
Neonatal Meningitis	SCTSPA	721781004	infección causada por virus de la coriomeningitis linfocítica	C0024266	Lymphocytic Choriomeningitis	narrow		I	NEOMENINGITIS	AESI	I_NEOMENINGITIS_AESI
Neonatal Meningitis	SCTSPA	397961002	encefalomielitis causada por virus de la coriomeningitis linfocítica	C0024266	Lymphocytic Choriomeningitis	narrow		I	NEOMENINGITIS	AESI	I_NEOMENINGITIS_AESI
Neonatal Meningitis	SCTSPA	721729004	meningitis causada por Enterobacter	C4303156	Meningitis caused by Enterobacter	narrow		I	NEOMENINGITIS	AESI	I_NEOMENINGITIS_AESI
Neonatal Meningitis	SCTSPA	315019000	meningitis aséptica debida a infección por virus de la inmunodeficiencia humana	C0276600	Aseptic meningitis due to human immunodeficiency virus infection	narrow		I	NEOMENINGITIS	AESI	I_NEOMENINGITIS_AESI
Neonatal Meningitis	SCTSPA	89854009	infección por HIV con meningitis aséptica	C0276600	Aseptic meningitis due to human immunodeficiency virus infection	narrow		I	NEOMENINGITIS	AESI	I_NEOMENINGITIS_AESI
Neonatal Meningitis	SCTSPA	314103003	virus del SIDA con meningitis aséptica	C0276600	Aseptic meningitis due to human immunodeficiency virus infection	narrow		I	NEOMENINGITIS	AESI	I_NEOMENINGITIS_AESI
Neonatal Meningitis	SCTSPA	4510004	meningitis estreptocócica	C0154639	Streptococcal meningitis	narrow		I	NEOMENINGITIS	AESI	I_NEOMENINGITIS_AESI
Neonatal Meningitis	SCTSPA	721746001	meningitis causada por Streptococcus agalactiae	C4303148	Meningitis caused by Streptococcus agalactiae	narrow		I	NEOMENINGITIS	AESI	I_NEOMENINGITIS_AESI
Neonatal Meningitis	SCTSPA	713626006	meningitis causada por histoplasmosis	C4075890	Meningitis caused by Histoplasmosis	narrow		I	NEOMENINGITIS	AESI	I_NEOMENINGITIS_AESI
Neonatal Meningitis	SCTSPA	186215003	meningitis tuberculosa, SAI	C0041318	Tuberculosis, Meningeal	narrow		I	NEOMENINGITIS	AESI	I_NEOMENINGITIS_AESI
Neonatal Meningitis	SCTSPA	58437007	meningitis tuberculosa	C0041318	Tuberculosis, Meningeal	narrow		I	NEOMENINGITIS	AESI	I_NEOMENINGITIS_AESI
Neonatal Meningitis	SCTSPA	1149095004	meningitis causada por Streptococcus suis	C5546961	Meningitis caused by Streptococcus suis	narrow		I	NEOMENINGITIS	AESI	I_NEOMENINGITIS_AESI
Neonatal Meningitis	SCTSPA	186489002	otra meningitis viral especificada	C0029843	Other specified viral meningitis	narrow		I	NEOMENINGITIS	AESI	I_NEOMENINGITIS_AESI
Neonatal Meningitis	SCTSPA	722547006	meningitis causada por enterovirus humano 71	C4302452	Meningitis caused by Human enterovirus 71	narrow		I	NEOMENINGITIS	AESI	I_NEOMENINGITIS_AESI
Neonatal Meningitis	SCTSPA	721748000	meningitis causada por Enterococcus	C4303146	Meningitis caused by Enterococcus	narrow		I	NEOMENINGITIS	AESI	I_NEOMENINGITIS_AESI
Neonatal Meningitis	SCTSPA	722548001	meningitis causada por enterovirus humano 70	C4302451	Meningitis caused by Human enterovirus 70	narrow		I	NEOMENINGITIS	AESI	I_NEOMENINGITIS_AESI
Neonatal Meningitis	SCTSPA	721749008	meningitis causada por Staphylococcus aureus resistente a la meticilina	C4303145	Meningitis caused by methicillin resistant Staphylococcus aureus	narrow		I	NEOMENINGITIS	AESI	I_NEOMENINGITIS_AESI
Neonatal Meningitis	SCTSPA	721753005	meningitis causada por Nocardia	C4303142	Meningitis caused by Nocardia	narrow		I	NEOMENINGITIS	AESI	I_NEOMENINGITIS_AESI
Neonatal Meningitis	SCTSPA	721752000	meningitis causada por Actinomycetales	C4303143	Meningitis caused by Actinomycetales	narrow		I	NEOMENINGITIS	AESI	I_NEOMENINGITIS_AESI
Neonatal Meningitis	SCTSPA	1163130005	meningitis por Aspergillus	C3544211	Aspergillus meningitis	narrow		I	NEOMENINGITIS	AESI	I_NEOMENINGITIS_AESI
Neonatal Meningitis	SCTSPA	721754004	meningitis causada por Tropheryma whipplei	C4303141	Meningitis caused by Tropheryma whipplei	narrow		I	NEOMENINGITIS	AESI	I_NEOMENINGITIS_AESI
Neonatal Meningitis	SCTSPA	870283006	granuloma subdural espinal causado por hongo	C5396699	Spinal subdural granuloma caused by fungus	narrow		I	NEOMENINGITIS	AESI	I_NEOMENINGITIS_AESI
Neonatal Meningitis	SCTSPA	186284005	meningitis por peste	C0524687	Meningeal Plague	narrow		I	NEOMENINGITIS	AESI	I_NEOMENINGITIS_AESI
Neonatal Meningitis	SCTSPA	404233006	meningitis causada por virus de Nilo occidental	C1321406	Meningitis caused by West Nile virus	narrow		I	NEOMENINGITIS	AESI	I_NEOMENINGITIS_AESI
Neonatal Meningitis	SCTSPA	404234000	meningitis causada por virus de encefalitis de Saint Louis	C1321407	Meningitis caused by Saint Louis encephalitis virus	narrow		I	NEOMENINGITIS	AESI	I_NEOMENINGITIS_AESI
Neonatal Meningitis	SCTSPA	77645007	meningitis por Salmonella	C0152488	Salmonella meningitis	narrow		I	NEOMENINGITIS	AESI	I_NEOMENINGITIS_AESI
Neonatal Meningitis	SCTSPA	267575007	meningitis - viral, SAI	C0025297	Viral meningitis	narrow		I	NEOMENINGITIS	AESI	I_NEOMENINGITIS_AESI
Neonatal Meningitis	SCTSPA	58170007	meningitis viral	C0025297	Viral meningitis	narrow		I	NEOMENINGITIS	AESI	I_NEOMENINGITIS_AESI
Neonatal Meningitis	SCTSPA	266097006	meningitis viral, SAI	C0025297	Viral meningitis	narrow		I	NEOMENINGITIS	AESI	I_NEOMENINGITIS_AESI
Neonatal Meningitis	SCTSPA	187403007	[X]meningitis viral, no especificada	C0025297	Viral meningitis	narrow		I	NEOMENINGITIS	AESI	I_NEOMENINGITIS_AESI
Neonatal Meningitis	SCTSPA	51169003	meningitis neumocócica	C0025295	Meningitis, Pneumococcal	narrow		I	NEOMENINGITIS	AESI	I_NEOMENINGITIS_AESI
Neonatal Meningitis	SCTSPA	1163541002	meningitis por virus de la coriomeningitis linfocítica	C5567146	Meningoencephalitis caused by Lymphocytic choriomeningitis virus	narrow		I	NEOMENINGITIS	AESI	I_NEOMENINGITIS_AESI
Neonatal Meningitis	SCTSPA	301770000	meningitis aséptica	C0025290	Aseptic Meningitis	narrow		I	NEOMENINGITIS	AESI	I_NEOMENINGITIS_AESI
Neonatal Meningitis	SCTSPA	444957003	meningomielitis bacteriana	C1389235	Bacterial meningomyelitis	narrow		I	NEOMENINGITIS	AESI	I_NEOMENINGITIS_AESI
Neonatal Meningitis	SCTSPA	721765009	meningitis causada por poliovirus humano	C4303134	Meningitis caused by Human poliovirus	narrow		I	NEOMENINGITIS	AESI	I_NEOMENINGITIS_AESI
Neonatal Meningitis	SCTSPA	192644005	meningitis meningocócica	C0025294	Meningococcal meningitis	narrow		I	NEOMENINGITIS	AESI	I_NEOMENINGITIS_AESI
Neonatal Meningitis	SCTSPA	31568009	meningitis por Listeria	C0025293	Meningitis, Listeria	narrow		I	NEOMENINGITIS	AESI	I_NEOMENINGITIS_AESI
Neonatal Meningitis	SCTSPA	192643004	meningitis por Haemophilus	C0025292	Meningitis, Haemophilus	narrow		I	NEOMENINGITIS	AESI	I_NEOMENINGITIS_AESI
Neonatal Meningitis	SCTSPA	109902004	meningitis purulenta aguda	C1263849	Acute purulent meningitis	narrow		I	NEOMENINGITIS	AESI	I_NEOMENINGITIS_AESI
Neonatal Meningitis	SCTSPA	721769003	meningitis causada por virus de Epstein-Barr	C4303130	Meningitis caused by Epstein-Barr virus	narrow		I	NEOMENINGITIS	AESI	I_NEOMENINGITIS_AESI
Neonatal Meningitis	SCTSPA	720990007	meningitis causada por Bacillus anthracis	C2887054	Meningitis caused by Bacillus anthracis	narrow		I	NEOMENINGITIS	AESI	I_NEOMENINGITIS_AESI
Neonatal Meningitis	SCTSPA	721770002	meningitis causada por citomegalovirus 5 humano	C4303129	Meningitis caused by Human cytomegalovirus 5	narrow		I	NEOMENINGITIS	AESI	I_NEOMENINGITIS_AESI
Neonatal Meningitis	SCTSPA	192685000	panencefalitis esclerosante subaguda	C0038522	Subacute Sclerosing Panencephalitis	narrow		I	NEOMENINGITIS	AESI	I_NEOMENINGITIS_AESI
Neonatal Meningitis	SCTSPA	416154000	encefalitis con cuerpos de inclusión del sarampión	C0038522	Subacute Sclerosing Panencephalitis	narrow		I	NEOMENINGITIS	AESI	I_NEOMENINGITIS_AESI
Neonatal Meningitis	SCTSPA	84196008	encefalitis de Dawson	C0038522	Subacute Sclerosing Panencephalitis	narrow		I	NEOMENINGITIS	AESI	I_NEOMENINGITIS_AESI
Neonatal Meningitis	SCTSPA	359686005	leucoencefalitis esclerosante de van Bogaert	C0038522	Subacute Sclerosing Panencephalitis	narrow		I	NEOMENINGITIS	AESI	I_NEOMENINGITIS_AESI
Neonatal Meningitis	SCTSPA	14232007	meningitis por criptococos	C0085436	Meningitis, Cryptococcal	narrow		I	NEOMENINGITIS	AESI	I_NEOMENINGITIS_AESI
Neonatal Meningitis	SCTSPA	192662001	meningitis bacteriana, SAI	C0085437	Meningitis, Bacterial	narrow		I	NEOMENINGITIS	AESI	I_NEOMENINGITIS_AESI
Neonatal Meningitis	SCTSPA	95883001	meningitis bacteriana	C0085437	Meningitis, Bacterial	narrow		I	NEOMENINGITIS	AESI	I_NEOMENINGITIS_AESI
Neonatal Meningitis	SCTSPA	24321005	meningitis fúngica	C0085438	Meningitis, Fungal	narrow		I	NEOMENINGITIS	AESI	I_NEOMENINGITIS_AESI
Neonatal Meningitis	SCTSPA	404243009	meningitis causada por virus Keystone	C1321416	Meningitis caused by Keystone virus	narrow		I	NEOMENINGITIS	AESI	I_NEOMENINGITIS_AESI
Neonatal Meningitis	SCTSPA	404240007	meningitis causada por virus La Crosse	C1321413	Meningitis caused by La Crosse virus	narrow		I	NEOMENINGITIS	AESI	I_NEOMENINGITIS_AESI
Neonatal Meningitis	SCTSPA	25957002	meningitis aséptica leptospirósica	C2887055	Aseptic meningitis in leptospirosis	narrow		I	NEOMENINGITIS	AESI	I_NEOMENINGITIS_AESI
Neonatal Meningitis	SCTSPA	404241006	meningitis causada por virus Snowshoe hare	C1321414	Meningitis caused by snowshoe hare virus	narrow		I	NEOMENINGITIS	AESI	I_NEOMENINGITIS_AESI
Neonatal Meningitis	SCTSPA	404238002	meningitis causada por virus Jamestown Canyon	C1321411	Meningitis caused by Jamestown Canyon virus	narrow		I	NEOMENINGITIS	AESI	I_NEOMENINGITIS_AESI
Neonatal Meningitis	SCTSPA	404239005	meningitis causada por Orthobunyavirus de serogrupo California	C1321412	California Orthobunyavirus viral meningitis	narrow		I	NEOMENINGITIS	AESI	I_NEOMENINGITIS_AESI
Neonatal Meningitis	SCTSPA	23291008	meningitis causada por virus herpes simple humano	C0153045	Herpes simplex meningitis	narrow		I	NEOMENINGITIS	AESI	I_NEOMENINGITIS_AESI
Neonatal Meningitis	SCTSPA	301086002	meningitis sifilítica	C0153166	Syphilitic aseptic meningitis	narrow		I	NEOMENINGITIS	AESI	I_NEOMENINGITIS_AESI
Neonatal Meningitis	SCTSPA	192679007	meningitis no piógena	C0154651	Non-pyogenic meningitis	narrow		I	NEOMENINGITIS	AESI	I_NEOMENINGITIS_AESI
Neonatal Meningitis	SCTSPA	21468000	meningitis con líquido cefalorraquídeo claro	C0154651	Non-pyogenic meningitis	narrow		I	NEOMENINGITIS	AESI	I_NEOMENINGITIS_AESI
Neonatal Meningitis	SCTSPA	866090003	meningomielitis causada por Treponema pallidum	C0751543	Locomotor Ataxia	narrow		I	NEOMENINGITIS	AESI	I_NEOMENINGITIS_AESI
Neonatal Meningitis	SCTSPA	860847005	granuloma de espacio subdural espinal causado por Mycobacterium	C5395927	Granuloma of spinal subdural space caused by Mycobacterium	narrow		I	NEOMENINGITIS	AESI	I_NEOMENINGITIS_AESI
Neonatal Meningitis	SCTSPA	860850008	granuloma de espacio subdural espinal causado por bacteria	C5395929	Granuloma of spinal subdural space caused by bacterium	narrow		I	NEOMENINGITIS	AESI	I_NEOMENINGITIS_AESI
Neonatal Meningitis	SNOMEDCT_US	10491005	Herpes zoster meningitis	C0700503	Herpes zoster meningitis	narrow		I	NEOMENINGITIS	AESI	I_NEOMENINGITIS_AESI
Neonatal Meningitis	SNOMEDCT_US	192670006	Meningitis due to herpes zoster virus	C0700503	Herpes zoster meningitis	narrow		I	NEOMENINGITIS	AESI	I_NEOMENINGITIS_AESI
Neonatal Meningitis	SNOMEDCT_US	230147005	Meningitis due to herpes zoster virus	C0700503	Herpes zoster meningitis	narrow		I	NEOMENINGITIS	AESI	I_NEOMENINGITIS_AESI
Neonatal Meningitis	SNOMEDCT_US	186515002	Meningitis due to herpes zoster virus	C0700503	Herpes zoster meningitis	narrow		I	NEOMENINGITIS	AESI	I_NEOMENINGITIS_AESI
Neonatal Meningitis	SNOMEDCT_US	192650000	Meningitis caused by Bordetella pertussis	C0393429	Meningitis caused by Bordetella pertussis	narrow		I	NEOMENINGITIS	AESI	I_NEOMENINGITIS_AESI
Neonatal Meningitis	SNOMEDCT_US	35786001	Tuberculoma of meninges	C0152661	Tuberculoma of meninges	narrow		I	NEOMENINGITIS	AESI	I_NEOMENINGITIS_AESI
Neonatal Meningitis	SNOMEDCT_US	186216002	Tuberculoma of meninges	C0152661	Tuberculoma of meninges	narrow		I	NEOMENINGITIS	AESI	I_NEOMENINGITIS_AESI
Neonatal Meningitis	SNOMEDCT_US	186956008	Leptospiral meningitis	C0153232	Leptospiral meningitis	narrow		I	NEOMENINGITIS	AESI	I_NEOMENINGITIS_AESI
Neonatal Meningitis	SNOMEDCT_US	192671005	Other viral meningitis	C0348172	Other viral meningitis	narrow		I	NEOMENINGITIS	AESI	I_NEOMENINGITIS_AESI
Neonatal Meningitis	SNOMEDCT_US	187401009	[X]Other viral meningitis	C0348172	Other viral meningitis	narrow		I	NEOMENINGITIS	AESI	I_NEOMENINGITIS_AESI
Neonatal Meningitis	SNOMEDCT_US	68863007	Acute syphilitic meningitis	C0275839	Acute syphilitic meningitis	narrow		I	NEOMENINGITIS	AESI	I_NEOMENINGITIS_AESI
Neonatal Meningitis	SNOMEDCT_US	721792003	Meningitis caused by Mucorales	C4303114	Meningitis caused by Mucorales	narrow		I	NEOMENINGITIS	AESI	I_NEOMENINGITIS_AESI
Neonatal Meningitis	SNOMEDCT_US	721242003	Meningitis caused by Spirochaetes	C4303077	Meningitis caused by Spirochaetes	narrow		I	NEOMENINGITIS	AESI	I_NEOMENINGITIS_AESI
Neonatal Meningitis	SNOMEDCT_US	721241005	Meningitis caused by gram-negative aerobic bacillus	C4303470	Meningitis caused by gram-negative aerobic bacillus	narrow		I	NEOMENINGITIS	AESI	I_NEOMENINGITIS_AESI
Neonatal Meningitis	SNOMEDCT_US	721240006	Meningitis caused by gram-negative aerobic coccus	C4303471	Meningitis caused by gram-negative aerobic coccus	narrow		I	NEOMENINGITIS	AESI	I_NEOMENINGITIS_AESI
Neonatal Meningitis	SNOMEDCT_US	230144003	Chronic echovirus meningoencephalitis	C0338389	Chronic echovirus meningoencephalitis	narrow		I	NEOMENINGITIS	AESI	I_NEOMENINGITIS_AESI
Neonatal Meningitis	SNOMEDCT_US	186488005	Echovirus meningitis	C0338388	Meningitis caused by echovirus	narrow		I	NEOMENINGITIS	AESI	I_NEOMENINGITIS_AESI
Neonatal Meningitis	SNOMEDCT_US	192667007	Meningitis caused by echovirus	C0338388	Meningitis caused by echovirus	narrow		I	NEOMENINGITIS	AESI	I_NEOMENINGITIS_AESI
Neonatal Meningitis	SNOMEDCT_US	24630008	Listeria meningoencephalitis	C0275683	Meningoencephalitis, Listeria	narrow		I	NEOMENINGITIS	AESI	I_NEOMENINGITIS_AESI
Neonatal Meningitis	SNOMEDCT_US	721243008	Meningitis caused by Paramyxovirus	C4303469	Meningitis caused by Paramyxovirus	narrow		I	NEOMENINGITIS	AESI	I_NEOMENINGITIS_AESI
Neonatal Meningitis	SNOMEDCT_US	698734003	Postoperative bacterial meningitis	C3697592	Postoperative bacterial meningitis	narrow		I	NEOMENINGITIS	AESI	I_NEOMENINGITIS_AESI
Neonatal Meningitis	SNOMEDCT_US	1163058004	Lymphocytic choriomeningitis virus encephalitis	C5566804	Lymphocytic choriomeningitis virus encephalitis	exclude		I	NEOMENINGITIS	AESI	I_NEOMENINGITIS_AESI
Neonatal Meningitis	SNOMEDCT_US	192654009	Meningitis caused by bacillus pyocyaneus	C0393433	Meningitis caused by bacillus pyocyaneus	narrow		I	NEOMENINGITIS	AESI	I_NEOMENINGITIS_AESI
Neonatal Meningitis	SNOMEDCT_US	151004	Gonococcal meningitis	C0153225	Gonococcal meningitis	narrow		I	NEOMENINGITIS	AESI	I_NEOMENINGITIS_AESI
Neonatal Meningitis	SNOMEDCT_US	186935006	Gonococcal meningitis	C0153225	Gonococcal meningitis	narrow		I	NEOMENINGITIS	AESI	I_NEOMENINGITIS_AESI
Neonatal Meningitis	SNOMEDCT_US	192656006	Meningitis caused by Friedlander bacillus	C0393434	Meningitis caused by Friedlander bacillus	narrow		I	NEOMENINGITIS	AESI	I_NEOMENINGITIS_AESI
Neonatal Meningitis	SNOMEDCT_US	192657002	Meningitis due to klebsiella pneumoniae	C0393434	Meningitis caused by Friedlander bacillus	narrow		I	NEOMENINGITIS	AESI	I_NEOMENINGITIS_AESI
Neonatal Meningitis	SNOMEDCT_US	230148000	Staphylococcus aureus meningitis	C0393435	Staphylococcus aureus meningitis	narrow		I	NEOMENINGITIS	AESI	I_NEOMENINGITIS_AESI
Neonatal Meningitis	SNOMEDCT_US	1163132002	Meningitis caused by Gram positive aerobic rod	C5566922	Meningitis caused by Gram positive aerobic rod	narrow		I	NEOMENINGITIS	AESI	I_NEOMENINGITIS_AESI
Neonatal Meningitis	SNOMEDCT_US	230149008	Staphylococcus epidermidis meningitis	C0393436	Staphylococcus epidermidis meningitis	narrow		I	NEOMENINGITIS	AESI	I_NEOMENINGITIS_AESI
Neonatal Meningitis	SNOMEDCT_US	230143009	Meningitis caused by coxsackievirus B virus	C0338387	Meningitis caused by coxsackievirus B virus	narrow		I	NEOMENINGITIS	AESI	I_NEOMENINGITIS_AESI
Neonatal Meningitis	SNOMEDCT_US	230142004	Meningitis caused by coxsackievirus A virus	C0338386	Meningitis caused by coxsackievirus A virus	narrow		I	NEOMENINGITIS	AESI	I_NEOMENINGITIS_AESI
Neonatal Meningitis	SNOMEDCT_US	1179379002	Herpes simplex virus 1 meningitis	C5568268	Herpes simplex virus 1 meningitis	narrow		I	NEOMENINGITIS	AESI	I_NEOMENINGITIS_AESI
Neonatal Meningitis	SNOMEDCT_US	1179380004	Herpes simplex virus 2 meningitis	C5568267	Herpes simplex virus 2 meningitis	narrow		I	NEOMENINGITIS	AESI	I_NEOMENINGITIS_AESI
Neonatal Meningitis	SNOMEDCT_US	41454003	Chronic benign lymphocytic meningitis	C0277508	Chronic benign lymphocytic meningitis	exclude		I	NEOMENINGITIS	AESI	I_NEOMENINGITIS_AESI
Neonatal Meningitis	SNOMEDCT_US	230146001	Post measles meningitis	C0338390	Post measles meningitis	narrow		I	NEOMENINGITIS	AESI	I_NEOMENINGITIS_AESI
Neonatal Meningitis	SNOMEDCT_US	194448001	[X]Meningitis in other specified infectious and parasitic diseases classified elsewhere	C0477336	Meningitis in other specified infectious and parasitic diseases classified elsewhere	narrow		I	NEOMENINGITIS	AESI	I_NEOMENINGITIS_AESI
Neonatal Meningitis	SNOMEDCT_US	194445003	[X]Other bacterial meningitis	C0477333	Other bacterial meningitis	narrow		I	NEOMENINGITIS	AESI	I_NEOMENINGITIS_AESI
Neonatal Meningitis	SNOMEDCT_US	194446002	[X]Meningitis in viral diseases classified elsewhere	C0477334	Meningitis in viral diseases classified elsewhere	narrow		I	NEOMENINGITIS	AESI	I_NEOMENINGITIS_AESI
Neonatal Meningitis	SNOMEDCT_US	409555000	Meningitis caused by Coxiella burnetii	C1443894	Meningitis caused by Coxiella burnetii	narrow		I	NEOMENINGITIS	AESI	I_NEOMENINGITIS_AESI
Neonatal Meningitis	SNOMEDCT_US	186561002	Meningitis caused by Measles morbillivirus	C0348980	Meningitis caused by Measles morbillivirus	narrow		I	NEOMENINGITIS	AESI	I_NEOMENINGITIS_AESI
Neonatal Meningitis	SNOMEDCT_US	698641001	Postoperative aseptic meningitis	C3697300	Postoperative aseptic meningitis	possible		I	NEOMENINGITIS	AESI	I_NEOMENINGITIS_AESI
Neonatal Meningitis	SNOMEDCT_US	192647003	Secondary syphilitic meningitis	C0338399	Secondary syphilitic meningitis	narrow		I	NEOMENINGITIS	AESI	I_NEOMENINGITIS_AESI
Neonatal Meningitis	SNOMEDCT_US	192648008	Meningitis due to typhoid fever	C0338392	Meningitis due to typhoid fever	narrow		I	NEOMENINGITIS	AESI	I_NEOMENINGITIS_AESI
Neonatal Meningitis	SNOMEDCT_US	6267005	Congenital syphilitic meningitis	C0153134	Congenital syphilitic meningitis	narrow		I	NEOMENINGITIS	AESI	I_NEOMENINGITIS_AESI
Neonatal Meningitis	SNOMEDCT_US	230150008	Meningitis in Lyme disease	C0338394	Meningitis in Lyme disease	narrow		I	NEOMENINGITIS	AESI	I_NEOMENINGITIS_AESI
Neonatal Meningitis	SNOMEDCT_US	45021001	Candidal meningitis	C0153256	Candidal meningitis	narrow		I	NEOMENINGITIS	AESI	I_NEOMENINGITIS_AESI
Neonatal Meningitis	SNOMEDCT_US	192649000	Actinomycotic meningitis	C0338393	Actinomycotic meningitis	narrow		I	NEOMENINGITIS	AESI	I_NEOMENINGITIS_AESI
Neonatal Meningitis	SNOMEDCT_US	302877009	Proteus meningitis	C0338396	Proteus meningitis	narrow		I	NEOMENINGITIS	AESI	I_NEOMENINGITIS_AESI
Neonatal Meningitis	SNOMEDCT_US	192655005	Escherichia coli meningitis	C0338395	Meningitis, Escherichia coli	narrow		I	NEOMENINGITIS	AESI	I_NEOMENINGITIS_AESI
Neonatal Meningitis	SNOMEDCT_US	46303000	Coccidioidal meningitis	C0153259	Coccidioidal Meningitis	narrow		I	NEOMENINGITIS	AESI	I_NEOMENINGITIS_AESI
Neonatal Meningitis	SNOMEDCT_US	230152000	Late congenital syphilitic meningitis	C0338398	Late congenital syphilitic meningitis	narrow		I	NEOMENINGITIS	AESI	I_NEOMENINGITIS_AESI
Neonatal Meningitis	SNOMEDCT_US	192660009	Pseudomonas meningitis	C0338397	Pseudomonas meningitis	narrow		I	NEOMENINGITIS	AESI	I_NEOMENINGITIS_AESI
Neonatal Meningitis	SNOMEDCT_US	131411000119107	Arbovirus meningitis	C4039039	Arbovirus meningitis	narrow		I	NEOMENINGITIS	AESI	I_NEOMENINGITIS_AESI
Neonatal Meningitis	SNOMEDCT_US	85402004	Meningoeruptive syndrome	C0276427	Meningoeruptive syndrome	narrow		I	NEOMENINGITIS	AESI	I_NEOMENINGITIS_AESI
Neonatal Meningitis	SNOMEDCT_US	13225007	Meningoencephalitis caused by Rubella virus	C0276307	Meningoencephalitis caused by Rubella virus	narrow		I	NEOMENINGITIS	AESI	I_NEOMENINGITIS_AESI
Neonatal Meningitis	SNOMEDCT_US	44201003	Meningitis caused by mumps virus	C0153092	Meningitis caused by mumps virus	narrow		I	NEOMENINGITIS	AESI	I_NEOMENINGITIS_AESI
Neonatal Meningitis	SNOMEDCT_US	5900006	Haemophilus influenzae meningitis	C0276028	Haemophilus influenzae meningitis	narrow		I	NEOMENINGITIS	AESI	I_NEOMENINGITIS_AESI
Neonatal Meningitis	SNOMEDCT_US	154323005	Enteroviral meningitis	C0276430	Meningitis caused by Enterovirus	narrow		I	NEOMENINGITIS	AESI	I_NEOMENINGITIS_AESI
Neonatal Meningitis	SNOMEDCT_US	28192008	Meningitis caused by Enterovirus	C0276430	Meningitis caused by Enterovirus	narrow		I	NEOMENINGITIS	AESI	I_NEOMENINGITIS_AESI
Neonatal Meningitis	SNOMEDCT_US	1084801000119107	Meningitis caused by Sporothrix schenkii	C3839882	Meningitis caused by Sporothrix schenkii	narrow		I	NEOMENINGITIS	AESI	I_NEOMENINGITIS_AESI
Neonatal Meningitis	SNOMEDCT_US	186487000	Coxsackie viral meningitis	C0276431	Coxsackie meningitis	narrow		I	NEOMENINGITIS	AESI	I_NEOMENINGITIS_AESI
Neonatal Meningitis	SNOMEDCT_US	111878007	Coxsackie meningitis	C0276431	Coxsackie meningitis	narrow		I	NEOMENINGITIS	AESI	I_NEOMENINGITIS_AESI
Neonatal Meningitis	SNOMEDCT_US	713625005	Meningitis caused by Histoplasma duboisii	C0276674	Meningitis caused by Histoplasma duboisii	narrow		I	NEOMENINGITIS	AESI	I_NEOMENINGITIS_AESI
Neonatal Meningitis	SNOMEDCT_US	445198003	Meningitis caused by Haemophilus influenzae type b	C0917807	Haemophilus influenzae Meningitis Type B	narrow		I	NEOMENINGITIS	AESI	I_NEOMENINGITIS_AESI
Neonatal Meningitis	SNOMEDCT_US	713624009	Meningitis caused by Histoplasma capsulatum	C4075878	Meningitis caused by Histoplasma capsulatum	narrow		I	NEOMENINGITIS	AESI	I_NEOMENINGITIS_AESI
Neonatal Meningitis	SNOMEDCT_US	192659004	Morganella morganii meningitis	C0589627	Morganella morganii meningitis	narrow		I	NEOMENINGITIS	AESI	I_NEOMENINGITIS_AESI
Neonatal Meningitis	SNOMEDCT_US	420585007	Meningitis caused by Klebsiella aerogenes	C1719906	Meningitis caused by Klebsiella aerogenes	narrow		I	NEOMENINGITIS	AESI	I_NEOMENINGITIS_AESI
Neonatal Meningitis	SNOMEDCT_US	9678009	Meningoencephalitis caused by human herpes simplex virus	C0019385	Herpetic meningoencephalitis	narrow		I	NEOMENINGITIS	AESI	I_NEOMENINGITIS_AESI
Neonatal Meningitis	SNOMEDCT_US	186541008	Herpetic meningoencephalitis	C0019385	Herpetic meningoencephalitis	narrow		I	NEOMENINGITIS	AESI	I_NEOMENINGITIS_AESI
Neonatal Meningitis	SNOMEDCT_US	79450003	Herpetic meningoencephalitis	C0019385	Herpetic meningoencephalitis	narrow		I	NEOMENINGITIS	AESI	I_NEOMENINGITIS_AESI
Neonatal Meningitis	SNOMEDCT_US	38115001	Tuberculosis of spinal meninges	C0275906	Tuberculosis of spinal meninges	narrow		I	NEOMENINGITIS	AESI	I_NEOMENINGITIS_AESI
Neonatal Meningitis	SNOMEDCT_US	11676005	Tuberculous leptomeningitis	C0275907	Tuberculous leptomeningitis	narrow		I	NEOMENINGITIS	AESI	I_NEOMENINGITIS_AESI
Neonatal Meningitis	SNOMEDCT_US	31112008	Tuberculous meningoencephalitis	C0275908	Tuberculous meningoencephalitis	narrow		I	NEOMENINGITIS	AESI	I_NEOMENINGITIS_AESI
Neonatal Meningitis	SNOMEDCT_US	445359003	Bacterial meningoencephalitis	C0920250	Bacterial meningoencephalitis	narrow		I	NEOMENINGITIS	AESI	I_NEOMENINGITIS_AESI
Neonatal Meningitis	SNOMEDCT_US	1163470008	Arenavirus meningitis	C5567350	Arenavirus meningitis	narrow		I	NEOMENINGITIS	AESI	I_NEOMENINGITIS_AESI
Neonatal Meningitis	SNOMEDCT_US	90302003	Tuberculosis of cerebral meninges	C0275905	Tuberculosis of cerebral meninges	narrow		I	NEOMENINGITIS	AESI	I_NEOMENINGITIS_AESI
Neonatal Meningitis	SNOMEDCT_US	40099009	Mumps meningoencephalitis	C0276316	Mumps meningoencephalitis	narrow		I	NEOMENINGITIS	AESI	I_NEOMENINGITIS_AESI
Neonatal Meningitis	SNOMEDCT_US	447253004	Tuberculous arachnoiditis	C2959468	Tuberculous arachnoiditis	narrow		I	NEOMENINGITIS	AESI	I_NEOMENINGITIS_AESI
Neonatal Meningitis	SNOMEDCT_US	186863009	Acute secondary syphilitic meningitis	C0851315	Acute secondary syphilitic meningitis	narrow		I	NEOMENINGITIS	AESI	I_NEOMENINGITIS_AESI
Neonatal Meningitis	SNOMEDCT_US	82547005	Acute adenoviral meningoencephalitis	C0276159	Acute adenoviral meningoencephalitis	narrow		I	NEOMENINGITIS	AESI	I_NEOMENINGITIS_AESI
Neonatal Meningitis	SNOMEDCT_US	425887005	Bacterial meningitis caused by Gram-negative bacteria	C0854215	Bacterial meningitis caused by Gram-negative bacteria	narrow		I	NEOMENINGITIS	AESI	I_NEOMENINGITIS_AESI
Neonatal Meningitis	SNOMEDCT_US	445059005	Meningitis caused by anaerobic bacteria	C0854214	Meningitis caused by anaerobic bacteria	narrow		I	NEOMENINGITIS	AESI	I_NEOMENINGITIS_AESI
Neonatal Meningitis	SNOMEDCT_US	192645006	Meningitis in other bacterial disease classified elsewhere	C0154641	Meningitis in other bacterial diseases classified elsewhere	narrow		I	NEOMENINGITIS	AESI	I_NEOMENINGITIS_AESI
Neonatal Meningitis	SNOMEDCT_US	721773000	Meningitis caused by Rubella virus	C2900504	Meningitis caused by Rubella virus	narrow		I	NEOMENINGITIS	AESI	I_NEOMENINGITIS_AESI
Neonatal Meningitis	SNOMEDCT_US	1092351000119107	Meningitis caused by Rubella virus	C2900504	Meningitis caused by Rubella virus	narrow		I	NEOMENINGITIS	AESI	I_NEOMENINGITIS_AESI
Neonatal Meningitis	SNOMEDCT_US	192652008	Other specified bacterial meningitis	C0154642	Meningitis due to other specified bacteria	narrow		I	NEOMENINGITIS	AESI	I_NEOMENINGITIS_AESI
Neonatal Meningitis	SNOMEDCT_US	192661008	Other specified bacterial meningitis NOS	C0154642	Meningitis due to other specified bacteria	narrow		I	NEOMENINGITIS	AESI	I_NEOMENINGITIS_AESI
Neonatal Meningitis	SNOMEDCT_US	111850006	Adenoviral meningitis	C0276160	Adenoviral meningitis (disorder)	narrow		I	NEOMENINGITIS	AESI	I_NEOMENINGITIS_AESI
Neonatal Meningitis	SNOMEDCT_US	192669005	Adenoviral meningitis	C0276160	Adenoviral meningitis (disorder)	narrow		I	NEOMENINGITIS	AESI	I_NEOMENINGITIS_AESI
Neonatal Meningitis	SNOMEDCT_US	1163468004	Lassa virus meningitis	C5567126	Lassa virus meningitis	narrow		I	NEOMENINGITIS	AESI	I_NEOMENINGITIS_AESI
Neonatal Meningitis	SNOMEDCT_US	1163118004	Congenital infection caused by Lymphocytic choriomeningitis virus	C5566830	Congenital infection caused by Lymphocytic choriomeningitis virus	narrow		I	NEOMENINGITIS	AESI	I_NEOMENINGITIS_AESI
Neonatal Meningitis	SNOMEDCT_US	1163469007	Machupo virus meningitis	C5567127	Machupo virus meningitis	narrow		I	NEOMENINGITIS	AESI	I_NEOMENINGITIS_AESI
Neonatal Meningitis	SNOMEDCT_US	1163471007	Junin virus meningitis	C5567128	Junin virus meningitis	narrow		I	NEOMENINGITIS	AESI	I_NEOMENINGITIS_AESI
Neonatal Meningitis	SNOMEDCT_US	192644005	Meningococcal meningitis	C0007813	Cerebrospinal meningitis	narrow		I	NEOMENINGITIS	AESI	I_NEOMENINGITIS_AESI
Neonatal Meningitis	SNOMEDCT_US	28476005	Epidemic meningitis	C0007813	Cerebrospinal meningitis	narrow		I	NEOMENINGITIS	AESI	I_NEOMENINGITIS_AESI
Neonatal Meningitis	SNOMEDCT_US	12166008	Staphylococcal meningitis	C0154640	Staphylococcal meningitis	narrow		I	NEOMENINGITIS	AESI	I_NEOMENINGITIS_AESI
Neonatal Meningitis	SNOMEDCT_US	18311006	Aseptic meningitis caused by drug	C0520703	Aseptic meningitis caused by drug	possible		I	NEOMENINGITIS	AESI	I_NEOMENINGITIS_AESI
Neonatal Meningitis	SNOMEDCT_US	276817007	Lymphocytic meningoencephalitis	C0024266	Lymphocytic Choriomeningitis	narrow		I	NEOMENINGITIS	AESI	I_NEOMENINGITIS_AESI
Neonatal Meningitis	SNOMEDCT_US	276064006	Lymphocytic meningitis	C0024266	Lymphocytic Choriomeningitis	narrow		I	NEOMENINGITIS	AESI	I_NEOMENINGITIS_AESI
Neonatal Meningitis	SNOMEDCT_US	186495001	Armstrong's disease	C0024266	Lymphocytic Choriomeningitis	narrow		I	NEOMENINGITIS	AESI	I_NEOMENINGITIS_AESI
Neonatal Meningitis	SNOMEDCT_US	38666007	Lymphocytic choriomeningitis	C0024266	Lymphocytic Choriomeningitis	narrow		I	NEOMENINGITIS	AESI	I_NEOMENINGITIS_AESI
Neonatal Meningitis	SNOMEDCT_US	398136003	Meningitis caused by lymphocytic choriomeningitis virus	C0024266	Lymphocytic Choriomeningitis	narrow		I	NEOMENINGITIS	AESI	I_NEOMENINGITIS_AESI
Neonatal Meningitis	SNOMEDCT_US	192668002	Lymphocytic choriomeningitis	C0024266	Lymphocytic Choriomeningitis	narrow		I	NEOMENINGITIS	AESI	I_NEOMENINGITIS_AESI
Neonatal Meningitis	SNOMEDCT_US	721781004	Infection caused by Lymphocytic choriomeningitis virus	C0024266	Lymphocytic Choriomeningitis	narrow		I	NEOMENINGITIS	AESI	I_NEOMENINGITIS_AESI
Neonatal Meningitis	SNOMEDCT_US	397961002	Encephalomyelitis caused by lymphocytic choriomeningitis virus	C0024266	Lymphocytic Choriomeningitis	narrow		I	NEOMENINGITIS	AESI	I_NEOMENINGITIS_AESI
Neonatal Meningitis	SNOMEDCT_US	721729004	Meningitis caused by Enterobacter	C4303156	Meningitis caused by Enterobacter	narrow		I	NEOMENINGITIS	AESI	I_NEOMENINGITIS_AESI
Neonatal Meningitis	SNOMEDCT_US	315019000	Aseptic meningitis due to human immunodeficiency virus infection	C0276600	Aseptic meningitis due to human immunodeficiency virus infection	narrow		I	NEOMENINGITIS	AESI	I_NEOMENINGITIS_AESI
Neonatal Meningitis	SNOMEDCT_US	89854009	AIDS virus with aseptic meningitis	C0276600	Aseptic meningitis due to human immunodeficiency virus infection	narrow		I	NEOMENINGITIS	AESI	I_NEOMENINGITIS_AESI
Neonatal Meningitis	SNOMEDCT_US	314103003	AIDS virus with aseptic meningitis	C0276600	Aseptic meningitis due to human immunodeficiency virus infection	narrow		I	NEOMENINGITIS	AESI	I_NEOMENINGITIS_AESI
Neonatal Meningitis	SNOMEDCT_US	4510004	Streptococcal meningitis	C0154639	Streptococcal meningitis	narrow		I	NEOMENINGITIS	AESI	I_NEOMENINGITIS_AESI
Neonatal Meningitis	SNOMEDCT_US	721746001	Meningitis caused by Streptococcus agalactiae	C4303148	Meningitis caused by Streptococcus agalactiae	narrow		I	NEOMENINGITIS	AESI	I_NEOMENINGITIS_AESI
Neonatal Meningitis	SNOMEDCT_US	713626006	Meningitis caused by Histoplasmosis	C4075890	Meningitis caused by Histoplasmosis	narrow		I	NEOMENINGITIS	AESI	I_NEOMENINGITIS_AESI
Neonatal Meningitis	SNOMEDCT_US	186215003	Tuberculous meningitis NOS	C0041318	Tuberculosis, Meningeal	narrow		I	NEOMENINGITIS	AESI	I_NEOMENINGITIS_AESI
Neonatal Meningitis	SNOMEDCT_US	186214004	Tuberculous meningitis	C0041318	Tuberculosis, Meningeal	narrow		I	NEOMENINGITIS	AESI	I_NEOMENINGITIS_AESI
Neonatal Meningitis	SNOMEDCT_US	58437007	Tuberculosis of meninges	C0041318	Tuberculosis, Meningeal	narrow		I	NEOMENINGITIS	AESI	I_NEOMENINGITIS_AESI
Neonatal Meningitis	SNOMEDCT_US	1149095004	Meningitis caused by Streptococcus suis	C5546961	Meningitis caused by Streptococcus suis	narrow		I	NEOMENINGITIS	AESI	I_NEOMENINGITIS_AESI
Neonatal Meningitis	SNOMEDCT_US	186489002	Other specified viral meningitis	C0029843	Other specified viral meningitis	narrow		I	NEOMENINGITIS	AESI	I_NEOMENINGITIS_AESI
Neonatal Meningitis	SNOMEDCT_US	722547006	Meningitis caused by Human enterovirus 71	C4302452	Meningitis caused by Human enterovirus 71	narrow		I	NEOMENINGITIS	AESI	I_NEOMENINGITIS_AESI
Neonatal Meningitis	SNOMEDCT_US	721748000	Meningitis caused by Enterococcus	C4303146	Meningitis caused by Enterococcus	narrow		I	NEOMENINGITIS	AESI	I_NEOMENINGITIS_AESI
Neonatal Meningitis	SNOMEDCT_US	722548001	Meningitis caused by Human enterovirus 70	C4302451	Meningitis caused by Human enterovirus 70	narrow		I	NEOMENINGITIS	AESI	I_NEOMENINGITIS_AESI
Neonatal Meningitis	SNOMEDCT_US	721749008	Meningitis caused by methicillin resistant Staphylococcus aureus	C4303145	Meningitis caused by methicillin resistant Staphylococcus aureus	narrow		I	NEOMENINGITIS	AESI	I_NEOMENINGITIS_AESI
Neonatal Meningitis	SNOMEDCT_US	721753005	Meningitis caused by Nocardia	C4303142	Meningitis caused by Nocardia	narrow		I	NEOMENINGITIS	AESI	I_NEOMENINGITIS_AESI
Neonatal Meningitis	SNOMEDCT_US	721752000	Meningitis caused by Actinomycetales	C4303143	Meningitis caused by Actinomycetales	narrow		I	NEOMENINGITIS	AESI	I_NEOMENINGITIS_AESI
Neonatal Meningitis	SNOMEDCT_US	1163130005	Aspergillus meningitis	C3544211	Aspergillus meningitis	narrow		I	NEOMENINGITIS	AESI	I_NEOMENINGITIS_AESI
Neonatal Meningitis	SNOMEDCT_US	721754004	Meningitis caused by Tropheryma whipplei	C4303141	Meningitis caused by Tropheryma whipplei	narrow		I	NEOMENINGITIS	AESI	I_NEOMENINGITIS_AESI
Neonatal Meningitis	SNOMEDCT_US	870283006	Spinal subdural granuloma caused by fungus	C5396699	Spinal subdural granuloma caused by fungus	narrow		I	NEOMENINGITIS	AESI	I_NEOMENINGITIS_AESI
Neonatal Meningitis	SNOMEDCT_US	186284005	Plague meningitis	C0524687	Meningeal Plague	narrow		I	NEOMENINGITIS	AESI	I_NEOMENINGITIS_AESI
Neonatal Meningitis	SNOMEDCT_US	404233006	Meningitis caused by West Nile virus	C1321406	Meningitis caused by West Nile virus	narrow		I	NEOMENINGITIS	AESI	I_NEOMENINGITIS_AESI
Neonatal Meningitis	SNOMEDCT_US	404234000	Meningitis caused by Saint Louis encephalitis virus	C1321407	Meningitis caused by Saint Louis encephalitis virus	narrow		I	NEOMENINGITIS	AESI	I_NEOMENINGITIS_AESI
Neonatal Meningitis	SNOMEDCT_US	77645007	Salmonella meningitis	C0152488	Salmonella meningitis	narrow		I	NEOMENINGITIS	AESI	I_NEOMENINGITIS_AESI
Neonatal Meningitis	SNOMEDCT_US	186097003	Salmonella meningitis	C0152488	Salmonella meningitis	narrow		I	NEOMENINGITIS	AESI	I_NEOMENINGITIS_AESI
Neonatal Meningitis	SNOMEDCT_US	267575007	Meningitis - viral NOS	C0025297	Viral meningitis	narrow		I	NEOMENINGITIS	AESI	I_NEOMENINGITIS_AESI
Neonatal Meningitis	SNOMEDCT_US	192672003	Meningitis - viral NOS	C0025297	Viral meningitis	narrow		I	NEOMENINGITIS	AESI	I_NEOMENINGITIS_AESI
Neonatal Meningitis	SNOMEDCT_US	266190006	Meningitis - viral NOS	C0025297	Viral meningitis	narrow		I	NEOMENINGITIS	AESI	I_NEOMENINGITIS_AESI
Neonatal Meningitis	SNOMEDCT_US	58170007	Viral meningitis	C0025297	Viral meningitis	narrow		I	NEOMENINGITIS	AESI	I_NEOMENINGITIS_AESI
Neonatal Meningitis	SNOMEDCT_US	267680008	Bacterial meningitis	C0025297	Viral meningitis	narrow		I	NEOMENINGITIS	AESI	I_NEOMENINGITIS_AESI
Neonatal Meningitis	SNOMEDCT_US	266097006	Viral meningitis NOS	C0025297	Viral meningitis	narrow		I	NEOMENINGITIS	AESI	I_NEOMENINGITIS_AESI
Neonatal Meningitis	SNOMEDCT_US	187403007	[X]Viral meningitis, unspecified	C0025297	Viral meningitis	narrow		I	NEOMENINGITIS	AESI	I_NEOMENINGITIS_AESI
Neonatal Meningitis	SNOMEDCT_US	186490006	Viral meningitis NOS	C0025297	Viral meningitis	narrow		I	NEOMENINGITIS	AESI	I_NEOMENINGITIS_AESI
Neonatal Meningitis	SNOMEDCT_US	154984006	Bacterial meningitis	C0025297	Viral meningitis	narrow		I	NEOMENINGITIS	AESI	I_NEOMENINGITIS_AESI
Neonatal Meningitis	SNOMEDCT_US	154985007	Viral meningitis	C0025297	Viral meningitis	narrow		I	NEOMENINGITIS	AESI	I_NEOMENINGITIS_AESI
Neonatal Meningitis	SNOMEDCT_US	154321007	Meningitis - viral NOS	C0025297	Viral meningitis	narrow		I	NEOMENINGITIS	AESI	I_NEOMENINGITIS_AESI
Neonatal Meningitis	SNOMEDCT_US	51169003	Pneumococcal meningitis	C0025295	Meningitis, Pneumococcal	narrow		I	NEOMENINGITIS	AESI	I_NEOMENINGITIS_AESI
Neonatal Meningitis	SNOMEDCT_US	1163541002	Meningoencephalitis caused by Lymphocytic choriomeningitis virus	C5567146	Meningoencephalitis caused by Lymphocytic choriomeningitis virus	narrow		I	NEOMENINGITIS	AESI	I_NEOMENINGITIS_AESI
Neonatal Meningitis	SNOMEDCT_US	301770000	Aseptic meningitis	C0025290	Aseptic Meningitis	narrow		I	NEOMENINGITIS	AESI	I_NEOMENINGITIS_AESI
Neonatal Meningitis	SNOMEDCT_US	444957003	Bacterial meningomyelitis	C1389235	Bacterial meningomyelitis	narrow		I	NEOMENINGITIS	AESI	I_NEOMENINGITIS_AESI
Neonatal Meningitis	SNOMEDCT_US	721765009	Meningitis caused by Human poliovirus	C4303134	Meningitis caused by Human poliovirus	narrow		I	NEOMENINGITIS	AESI	I_NEOMENINGITIS_AESI
Neonatal Meningitis	SNOMEDCT_US	186363003	Meningococcal meningitis	C0025294	Meningococcal meningitis	narrow		I	NEOMENINGITIS	AESI	I_NEOMENINGITIS_AESI
Neonatal Meningitis	SNOMEDCT_US	154307005	Meningococcal meningitis	C0025294	Meningococcal meningitis	narrow		I	NEOMENINGITIS	AESI	I_NEOMENINGITIS_AESI
Neonatal Meningitis	SNOMEDCT_US	31568009	Listeria meningitis	C0025293	Meningitis, Listeria	narrow		I	NEOMENINGITIS	AESI	I_NEOMENINGITIS_AESI
Neonatal Meningitis	SNOMEDCT_US	230151007	Listeria meningitis	C0025293	Meningitis, Listeria	narrow		I	NEOMENINGITIS	AESI	I_NEOMENINGITIS_AESI
Neonatal Meningitis	SNOMEDCT_US	192643004	Haemophilus meningitis	C0025292	Meningitis, Haemophilus	narrow		I	NEOMENINGITIS	AESI	I_NEOMENINGITIS_AESI
Neonatal Meningitis	SNOMEDCT_US	109902004	Acute purulent meningitis	C1263849	Acute purulent meningitis	narrow		I	NEOMENINGITIS	AESI	I_NEOMENINGITIS_AESI
Neonatal Meningitis	SNOMEDCT_US	721769003	Meningitis caused by Epstein-Barr virus	C4303130	Meningitis caused by Epstein-Barr virus	narrow		I	NEOMENINGITIS	AESI	I_NEOMENINGITIS_AESI
Neonatal Meningitis	SNOMEDCT_US	720990007	Meningitis caused by Bacillus anthracis	C2887054	Meningitis caused by Bacillus anthracis	narrow		I	NEOMENINGITIS	AESI	I_NEOMENINGITIS_AESI
Neonatal Meningitis	SNOMEDCT_US	721770002	Meningitis caused by Human cytomegalovirus 5	C4303129	Meningitis caused by Human cytomegalovirus 5	narrow		I	NEOMENINGITIS	AESI	I_NEOMENINGITIS_AESI
Neonatal Meningitis	SNOMEDCT_US	192685000	Subacute sclerosing panencephalitis	C0038522	Subacute Sclerosing Panencephalitis	narrow		I	NEOMENINGITIS	AESI	I_NEOMENINGITIS_AESI
Neonatal Meningitis	SNOMEDCT_US	186484007	Subacute sclerosing panencephalitis	C0038522	Subacute Sclerosing Panencephalitis	narrow		I	NEOMENINGITIS	AESI	I_NEOMENINGITIS_AESI
Neonatal Meningitis	SNOMEDCT_US	416154000	Measles inclusion body encephalitis	C0038522	Subacute Sclerosing Panencephalitis	exclude		I	NEOMENINGITIS	AESI	I_NEOMENINGITIS_AESI
Neonatal Meningitis	SNOMEDCT_US	84196008	Dawson's inclusion body encephalitis	C0038522	Subacute Sclerosing Panencephalitis	exclude		I	NEOMENINGITIS	AESI	I_NEOMENINGITIS_AESI
Neonatal Meningitis	SNOMEDCT_US	359686005	Van Bogaert's sclerosing leukoencephalitis	C0038522	Subacute Sclerosing Panencephalitis	narrow		I	NEOMENINGITIS	AESI	I_NEOMENINGITIS_AESI
Neonatal Meningitis	SNOMEDCT_US	14232007	Cryptococcal meningitis	C0085436	Meningitis, Cryptococcal	narrow		I	NEOMENINGITIS	AESI	I_NEOMENINGITIS_AESI
Neonatal Meningitis	SNOMEDCT_US	192662001	Bacterial meningitis NOS	C0085437	Meningitis, Bacterial	narrow		I	NEOMENINGITIS	AESI	I_NEOMENINGITIS_AESI
Neonatal Meningitis	SNOMEDCT_US	95883001	Bacterial meningitis	C0085437	Meningitis, Bacterial	narrow		I	NEOMENINGITIS	AESI	I_NEOMENINGITIS_AESI
Neonatal Meningitis	SNOMEDCT_US	24321005	Fungal meningitis	C0085438	Meningitis, Fungal	narrow		I	NEOMENINGITIS	AESI	I_NEOMENINGITIS_AESI
Neonatal Meningitis	SNOMEDCT_US	404243009	Meningitis caused by Keystone virus	C1321416	Meningitis caused by Keystone virus	narrow		I	NEOMENINGITIS	AESI	I_NEOMENINGITIS_AESI
Neonatal Meningitis	SNOMEDCT_US	404240007	Meningitis caused by La Crosse virus	C1321413	Meningitis caused by La Crosse virus	narrow		I	NEOMENINGITIS	AESI	I_NEOMENINGITIS_AESI
Neonatal Meningitis	SNOMEDCT_US	25957002	Aseptic leptospiral meningitis	C2887055	Aseptic meningitis in leptospirosis	narrow		I	NEOMENINGITIS	AESI	I_NEOMENINGITIS_AESI
Neonatal Meningitis	SNOMEDCT_US	404241006	Meningitis caused by snowshoe hare virus	C1321414	Meningitis caused by snowshoe hare virus	narrow		I	NEOMENINGITIS	AESI	I_NEOMENINGITIS_AESI
Neonatal Meningitis	SNOMEDCT_US	404238002	Meningitis caused by Jamestown Canyon virus	C1321411	Meningitis caused by Jamestown Canyon virus	narrow		I	NEOMENINGITIS	AESI	I_NEOMENINGITIS_AESI
Neonatal Meningitis	SNOMEDCT_US	404239005	California Orthobunyavirus viral meningitis	C1321412	California Orthobunyavirus viral meningitis	narrow		I	NEOMENINGITIS	AESI	I_NEOMENINGITIS_AESI
Neonatal Meningitis	SNOMEDCT_US	186550005	Herpes simplex meningitis	C0153045	Herpes simplex meningitis	narrow		I	NEOMENINGITIS	AESI	I_NEOMENINGITIS_AESI
Neonatal Meningitis	SNOMEDCT_US	23291008	Herpes simplex meningitis	C0153045	Herpes simplex meningitis	narrow		I	NEOMENINGITIS	AESI	I_NEOMENINGITIS_AESI
Neonatal Meningitis	SNOMEDCT_US	301086002	Syphilitic meningitis	C0153166	Syphilitic aseptic meningitis	narrow		I	NEOMENINGITIS	AESI	I_NEOMENINGITIS_AESI
Neonatal Meningitis	SNOMEDCT_US	192679007	Non-pyogenic meningitis	C0154651	Non-pyogenic meningitis	narrow		I	NEOMENINGITIS	AESI	I_NEOMENINGITIS_AESI
Neonatal Meningitis	SNOMEDCT_US	21468000	Meningitis with clear cerebrospinal fluid	C0154651	Non-pyogenic meningitis	narrow		I	NEOMENINGITIS	AESI	I_NEOMENINGITIS_AESI
Neonatal Meningitis	SNOMEDCT_US	866090003	Meningomyelitis caused by Treponema pallidum	C0751543	Locomotor Ataxia	narrow		I	NEOMENINGITIS	AESI	I_NEOMENINGITIS_AESI
Neonatal Meningitis	SNOMEDCT_US	860847005	Granuloma of spinal subdural space caused by Mycobacterium	C5395927	Granuloma of spinal subdural space caused by Mycobacterium	narrow		I	NEOMENINGITIS	AESI	I_NEOMENINGITIS_AESI
Neonatal Meningitis	SNOMEDCT_US	860850008	Granuloma of spinal subdural space caused by bacterium	C5395929	Granuloma of spinal subdural space caused by bacterium	narrow		I	NEOMENINGITIS	AESI	I_NEOMENINGITIS_AESI
Neonatal Meningitis	ICD10	B01.0	Varicella meningitis	C0700503	Herpes zoster meningitis	narrow		I	NEOMENINGITIS	AESI	I_NEOMENINGITIS_AESI
Neonatal Meningitis	ICD10	B02.1	Zoster meningitis	C0700503	Herpes zoster meningitis	narrow		I	NEOMENINGITIS	AESI	I_NEOMENINGITIS_AESI
Neonatal Meningitis	ICD10	A17.1	Meningeal tuberculoma	C0152661	Tuberculoma of meninges	narrow		I	NEOMENINGITIS	AESI	I_NEOMENINGITIS_AESI
Neonatal Meningitis	ICD10	A20.3	Plague meningitis	C4552161	Yersinia meningitis	narrow		I	NEOMENINGITIS	AESI	I_NEOMENINGITIS_AESI
Neonatal Meningitis	ICD10	A87.0	Enteroviral meningitis	C0276430	Meningitis caused by Enterovirus	narrow		I	NEOMENINGITIS	AESI	I_NEOMENINGITIS_AESI
Neonatal Meningitis	ICD10	A87.1	Adenoviral meningitis	C0276160	Adenoviral meningitis (disorder)	narrow		I	NEOMENINGITIS	AESI	I_NEOMENINGITIS_AESI
Neonatal Meningitis	ICD10	G00.3	Staphylococcal meningitis	C0154640	Staphylococcal meningitis	narrow		I	NEOMENINGITIS	AESI	I_NEOMENINGITIS_AESI
Neonatal Meningitis	ICD10	A87.2	Lymphocytic choriomeningitis	C0024266	Lymphocytic Choriomeningitis	narrow		I	NEOMENINGITIS	AESI	I_NEOMENINGITIS_AESI
Neonatal Meningitis	ICD10	G00.2	Streptococcal meningitis	C0154639	Streptococcal meningitis	narrow		I	NEOMENINGITIS	AESI	I_NEOMENINGITIS_AESI
Neonatal Meningitis	ICD10	A17.0	Tuberculous meningitis	C0041318	Tuberculosis, Meningeal	narrow		I	NEOMENINGITIS	AESI	I_NEOMENINGITIS_AESI
Neonatal Meningitis	ICD10	B05.1	Measles complicated by meningitis	C3509204	Measles meningitis	narrow		I	NEOMENINGITIS	AESI	I_NEOMENINGITIS_AESI
Neonatal Meningitis	ICD10	G02	Meningitis in other infectious and parasitic diseases classified elsewhere	C0729584	Infective meningitis	narrow		I	NEOMENINGITIS	AESI	I_NEOMENINGITIS_AESI
Neonatal Meningitis	ICD10	G02.8	Meningitis in other specified infectious and parasitic diseases classified elsewhere	C0729584	Infective meningitis	narrow		I	NEOMENINGITIS	AESI	I_NEOMENINGITIS_AESI
Neonatal Meningitis	ICD10	A87	Viral meningitis	C0025297	Viral meningitis	narrow		I	NEOMENINGITIS	AESI	I_NEOMENINGITIS_AESI
Neonatal Meningitis	ICD10	A87.8	Other viral meningitis	C0025297	Viral meningitis	narrow		I	NEOMENINGITIS	AESI	I_NEOMENINGITIS_AESI
Neonatal Meningitis	ICD10	G02.0	Meningitis in viral diseases classified elsewhere	C0025297	Viral meningitis	narrow		I	NEOMENINGITIS	AESI	I_NEOMENINGITIS_AESI
Neonatal Meningitis	ICD10	A87.9	Viral meningitis, unspecified	C0025297	Viral meningitis	narrow		I	NEOMENINGITIS	AESI	I_NEOMENINGITIS_AESI
Neonatal Meningitis	ICD10	G00.1	Pneumococcal meningitis	C0025295	Meningitis, Pneumococcal	narrow		I	NEOMENINGITIS	AESI	I_NEOMENINGITIS_AESI
Neonatal Meningitis	ICD10	A39.0	Meningococcal meningitis	C0025294	Meningococcal meningitis	narrow		I	NEOMENINGITIS	AESI	I_NEOMENINGITIS_AESI
Neonatal Meningitis	ICD10	G00.0	Haemophilus meningitis	C0025292	Meningitis, Haemophilus	narrow		I	NEOMENINGITIS	AESI	I_NEOMENINGITIS_AESI
Neonatal Meningitis	ICD10	A81.1	Subacute sclerosing panencephalitis	C0038522	Subacute Sclerosing Panencephalitis	narrow		I	NEOMENINGITIS	AESI	I_NEOMENINGITIS_AESI
Neonatal Meningitis	ICD10	G00	Bacterial meningitis, not elsewhere classified	C0085437	Meningitis, Bacterial	narrow		I	NEOMENINGITIS	AESI	I_NEOMENINGITIS_AESI
Neonatal Meningitis	ICD10	G01	Meningitis in bacterial diseases classified elsewhere	C0085437	Meningitis, Bacterial	narrow		I	NEOMENINGITIS	AESI	I_NEOMENINGITIS_AESI
Neonatal Meningitis	ICD10	G00.9	Bacterial meningitis, unspecified	C0085437	Meningitis, Bacterial	narrow		I	NEOMENINGITIS	AESI	I_NEOMENINGITIS_AESI
Neonatal Meningitis	ICD10	G00.8	Other bacterial meningitis	C0085437	Meningitis, Bacterial	narrow		I	NEOMENINGITIS	AESI	I_NEOMENINGITIS_AESI
Neonatal Meningitis	ICD10	G02.1	Meningitis in mycoses	C0085438	Meningitis, Fungal	narrow		I	NEOMENINGITIS	AESI	I_NEOMENINGITIS_AESI
Neonatal Meningitis	ICD10	B00.3	Herpesviral meningitis	C0153045	Herpes simplex meningitis	narrow		I	NEOMENINGITIS	AESI	I_NEOMENINGITIS_AESI
Neonatal Meningitis	ICD10	G03.0	Nonpyogenic meningitis	C0154651	Non-pyogenic meningitis	narrow		I	NEOMENINGITIS	AESI	I_NEOMENINGITIS_AESI
Neonatal Meningitis	ICPC2P	N71004	Meningitis enterovirus	C0276430	Meningitis caused by Enterovirus	narrow		I	NEOMENINGITIS	AESI	I_NEOMENINGITIS_AESI
Neonatal Meningitis	ICPC2P	N71005	Meningitis coxsackie	C0276431	Coxsackie meningitis	narrow		I	NEOMENINGITIS	AESI	I_NEOMENINGITIS_AESI
Neonatal Meningitis	ICPC2P	N71007	Meningitis lymphocytic	C0024266	Lymphocytic Choriomeningitis	narrow		I	NEOMENINGITIS	AESI	I_NEOMENINGITIS_AESI
Neonatal Meningitis	ICPC2P	A70006	Tuberculosis meninges	C0041318	Tuberculosis, Meningeal	possible		I	NEOMENINGITIS	AESI	I_NEOMENINGITIS_AESI
Neonatal Meningitis	ICPC2P	N71008	Meningitis meningococcal	C0025294	Meningococcal meningitis	narrow		I	NEOMENINGITIS	AESI	I_NEOMENINGITIS_AESI
Neonatal Meningitis	ICPC2P	N71001	Meningitis bacterial	C0085437	Meningitis, Bacterial	narrow		I	NEOMENINGITIS	AESI	I_NEOMENINGITIS_AESI
Neonatal Meningitis	MTHICD9	100.81	Aseptic leptospiral meningitis	C0153232	Leptospiral meningitis	narrow		I	NEOMENINGITIS	AESI	I_NEOMENINGITIS_AESI
Neonatal Meningitis	MTHICD9	013.06	Tuberculous meningitis, tubercle bacilli not found by bacteriological or histological examination, but tuberculosis confirmed by other methods	C0152660	Tuberculous meningitis, tubercle bacilli not found by bacteriological or histological examination, but tuberculosis confirmed by other methods [inoculation of animals]	narrow		I	NEOMENINGITIS	AESI	I_NEOMENINGITIS_AESI
Neonatal Meningitis	MTHICD9	013.04	Tuberculous meningitis, tubercle bacilli not found by microscopy, but found by bacterial culture	C0152658	Tuberculous meningitis, tubercle bacilli not found (in sputum) by microscopy, but found by bacterial culture	narrow		I	NEOMENINGITIS	AESI	I_NEOMENINGITIS_AESI
Neonatal Meningitis	MTHICD9	320.82	Meningitis due to Proteus morganii	C0393434	Meningitis caused by Friedlander bacillus	narrow		I	NEOMENINGITIS	AESI	I_NEOMENINGITIS_AESI
Neonatal Meningitis	MTHICD9	013.03	Tuberculous meningitis, tubercle bacilli found by microscopy	C0152657	Tuberculous meningitis, tubercle bacilli found (in sputum) by microscopy	narrow		I	NEOMENINGITIS	AESI	I_NEOMENINGITIS_AESI
Neonatal Meningitis	MTHICD9	013.02	Tuberculous meningitis, bacteriological or histological examination unknown	C0152656	Tuberculous meningitis, bacteriological or histological examination unknown (at present)	narrow		I	NEOMENINGITIS	AESI	I_NEOMENINGITIS_AESI
Neonatal Meningitis	MTHICD9	320.0	Meningitis due to Hemophilus influenzae	C0276028	Haemophilus influenzae meningitis	narrow		I	NEOMENINGITIS	AESI	I_NEOMENINGITIS_AESI
Neonatal Meningitis	MTHICD9	013.0	Tuberculous, meningoencephalitis	C0275906	Tuberculosis of spinal meninges	narrow		I	NEOMENINGITIS	AESI	I_NEOMENINGITIS_AESI
Neonatal Meningitis	MTHICD9	047.9	Viral meningitis NOS	C0025297	Viral meningitis	narrow		I	NEOMENINGITIS	AESI	I_NEOMENINGITIS_AESI
Neonatal Meningitis	MTHICD9	046.2	Dawson's inclusion body encephalitis	C0038522	Subacute Sclerosing Panencephalitis	exclude		I	NEOMENINGITIS	AESI	I_NEOMENINGITIS_AESI
Neonatal Meningitis	MTHICD9	320.9	Meningitis, bacterial NOS	C0085437	Meningitis, Bacterial	narrow		I	NEOMENINGITIS	AESI	I_NEOMENINGITIS_AESI
Neonatal Meningitis	MTHICD9	322.0	Meningitis with clear cerebrospinal fluid	C0154651	Non-pyogenic meningitis	narrow		I	NEOMENINGITIS	AESI	I_NEOMENINGITIS_AESI
Neonatal sepsis	ICD9CMP	038.42	(missing name)	C0276088	Escherichia coli septicemia	narrow		I	NEOSEPSIS	AESI	I_NEOSEPSIS_AESI
Neonatal sepsis	ICD9CMP	038.3	(missing name)	C0152967	Septicemia due to anaerobes	narrow		I	NEOSEPSIS	AESI	I_NEOSEPSIS_AESI
[truncated: 61,125 more rows]
